# Supplementary material for: Towards a revision of the South American genus Praocis Eschscholtz (Coleoptera, Tenebrionidae), with estimation of the diversity of each subgenus
Source: Zookeys. 2014 Jun 12;(415):53–80. doi: 10.3897/zookeys.415.6656 (PMC4089820; doi:10.3897/zookeys.415.6656)
Supplement: XML Treatment for Praocis [file zookeys.415.6656-treatment1.xml]

<!DOCTYPE tp:taxon-treatment
  PUBLIC "-//TaxonX//DTD Taxonomic Treatment Publishing DTD v0 20100105//EN" "tax-treatment-NSO.dtd">
<tp:taxon-treatment xmlns:tp="http://www.plazi.org/taxpub"><tp:treatment-meta><mixed-citation publication-type="journal"><person-group><name><surname>Flores</surname><given-names>Gustavo E.</given-names></name><name><surname>Pizarro-Araya</surname><given-names>Jaime</given-names></name></person-group><article-title>Towards a revision of the South American genus <italic>Praocis</italic> Eschscholtz (Coleoptera, Tenebrionidae), with estimation of the diversity of each subgenus</article-title><source>Zookeys</source><day>12</day><month>6</month><year>2014</year><volume>2014</volume><issue>415</issue><fpage>53</fpage><lpage>80</lpage><pub-id pub-id-type="doi">10.3897/zookeys.415.6656</pub-id></mixed-citation></tp:treatment-meta><tp:nomenclature><label>Genus</label><tp:taxon-name>
                        <tp:taxon-name-part taxon-name-part-type="genus">Praocis</tp:taxon-name-part>
                        <object-id xmlns:xlink="http://www.w3.org/1999/xlink" xlink:type="simple">http://species-id.net/wiki/Praocis</object-id>
                    </tp:taxon-name><tp:taxon-authority>Eschscholtz, 1829</tp:taxon-authority></tp:nomenclature><tp:treatment-sec sec-type="Generic characteristics"><title>Generic characteristics.</title><p>The species of <italic><tp:taxon-name>Praocis</tp:taxon-name></italic> can be recognized by having maxillary palps with last segment axe-shaped (apex twice as wide as base), antennomere 3 shorter than 4 + 5 combined, pronotum with anterior margin concave, width of posterior margin exceeding width of anterior margin, single lateral margin slender, expanded, remote from disc, and anterior angles rounded; mesosternum inclined forward, separated from prosternum; elytron with punctuate surface; apterous.</p></tp:treatment-sec></tp:taxon-treatment>
