# Supplementary material for: Towards a revision of the South American genus Praocis Eschscholtz (Coleoptera, Tenebrionidae), with estimation of the diversity of each subgenus
Source: Zookeys. 2014 Jun 12;(415):53–80. doi: 10.3897/zookeys.415.6656 (PMC4089820; doi:10.3897/zookeys.415.6656)
Supplement: XML Treatment for Praocis (Praocis) [file zookeys.415.6656-treatment2.xml]

<!DOCTYPE tp:taxon-treatment
  PUBLIC "-//TaxonX//DTD Taxonomic Treatment Publishing DTD v0 20100105//EN" "tax-treatment-NSO.dtd">
<tp:taxon-treatment xmlns:tp="http://www.plazi.org/taxpub"><tp:treatment-meta><mixed-citation publication-type="journal"><person-group><name><surname>Flores</surname><given-names>Gustavo E.</given-names></name><name><surname>Pizarro-Araya</surname><given-names>Jaime</given-names></name></person-group><article-title>Towards a revision of the South American genus <italic>Praocis</italic> Eschscholtz (Coleoptera, Tenebrionidae), with estimation of the diversity of each subgenus</article-title><source>Zookeys</source><day>12</day><month>6</month><year>2014</year><volume>2014</volume><issue>415</issue><fpage>53</fpage><lpage>80</lpage><pub-id pub-id-type="doi">10.3897/zookeys.415.6656</pub-id></mixed-citation></tp:treatment-meta><tp:nomenclature><label>(1) Subgenus</label><tp:taxon-name>
                        <tp:taxon-name-part taxon-name-part-type="genus">Praocis</tp:taxon-name-part>
                        (<tp:taxon-name-part taxon-name-part-type="subgenus">Praocis</tp:taxon-name-part>)
                    </tp:taxon-name><tp:taxon-authority>Eschscholtz, 1829</tp:taxon-authority><xref ref-type="fig" rid="F1">Figs 2</xref><xref ref-type="fig" rid="F5">, 15–16</xref></tp:nomenclature><tp:treatment-sec sec-type="Type species"><title>Type species.</title><p><italic><tp:taxon-name>Praocis rufipes</tp:taxon-name></italic> Eschscholtz, 1829, subsequent designation by <xref ref-type="bibr" rid="B25">Guérin-Méneville (1834</xref>: 8-9).</p></tp:treatment-sec><tp:treatment-sec sec-type="Diagnosis"><title>Diagnosis.</title><p>Clypeus with anterior margin extending beyond to lateral expansion of frons, width of anterior margin not exceeding half the interocular width, clypeal suture as a vertical groove, not covered by frons, clypeus and frons at same level; antennomere 10 wider than long, antennomere 9 longer than antennomere 10, antennomere 11 longer than antennomere 10; apical tomentose sensory patches on antennomere 10 in <!--PageBreak-->a dorsally continuous semicircle, on antennomere 11 on distal half; prosternum with a narrow edge on anterior margin; lateral margin of elytron well defined; ventral surface of profemora with a row of setae on anterior edge; protibiae explanate.</p></tp:treatment-sec><tp:treatment-sec sec-type="Distribution"><title>Distribution.</title><p>Species of <italic><tp:taxon-name>Praocis</tp:taxon-name></italic> s. str. are endemic to central and southern Chile and occur from 26°South (Quebrada el León, Atacama Region) to 42°South (Carelmapu, Los Lagos Region) in the biogeographic provinces of Atacama, Coquimbo, Santiago, Maule and Valdivian Forest (<xref ref-type="bibr" rid="B37">Morrone 2006</xref>) (<xref ref-type="fig" rid="F5">Fig. 15</xref>).</p></tp:treatment-sec><tp:treatment-sec sec-type="New records"><title>New records.</title><p>We present new records for some Pacific islands. We recorded <italic><tp:taxon-name>Praocis (Praocis) spinolai</tp:taxon-name></italic> Gay &amp; Solier for Damas (<named-content xmlns:xlink="http://www.w3.org/1999/xlink" content-type="dwc:verbatimCoordinates" xlink:type="simple">29°13'S, 71°31'W</named-content>), Gaviota (<named-content xmlns:xlink="http://www.w3.org/1999/xlink" content-type="dwc:verbatimCoordinates" xlink:type="simple">29°15'S, 71°28'W</named-content>) and Choros (<named-content xmlns:xlink="http://www.w3.org/1999/xlink" content-type="dwc:verbatimCoordinates" xlink:type="simple">29°15'S, 71°32'W</named-content>) islands (<xref ref-type="bibr" rid="B1">Alfaro et al. 2009</xref>), <italic><tp:taxon-name>Praocis (Praocis) subaenea</tp:taxon-name></italic> Erichson and <italic><tp:taxon-name>Praocis (Praocis) curta</tp:taxon-name></italic> Solier for Chañaral Island (<named-content xmlns:xlink="http://www.w3.org/1999/xlink" content-type="dwc:verbatimCoordinates" xlink:type="simple">29°02'S, 71°36'W</named-content>) (pers. obs), and <italic><tp:taxon-name>Praocis (Praocis) costata</tp:taxon-name></italic> Gay &amp; Solier was recorded for Mocha Island (<named-content xmlns:xlink="http://www.w3.org/1999/xlink" content-type="dwc:verbatimCoordinates" xlink:type="simple">38°23'S, 73°52'W</named-content>) (<xref ref-type="bibr" rid="B20">Flores and Pizarro-Araya 2012</xref>).</p></tp:treatment-sec><tp:treatment-sec sec-type="Diversity"><title>Diversity.</title><p>This subgenus contains 18 species of which 2 species were recently described (<xref ref-type="bibr" rid="B20">Flores and Pizarro-Araya 2012</xref>), increasing 13 percent the number of species (<xref ref-type="fig" rid="F10">Fig. 33</xref>).</p></tp:treatment-sec><tp:treatment-sec sec-type="Habitat"><title>Habitat.</title><p>The distribution range of the subgenus extends from sea level to an altitude of ~1300 m. Most species are distributed between the Huasco coastal desert and the coastal shrub steppe (<xref ref-type="bibr" rid="B22">Gajardo 1994</xref>), with 4 and 10 species each, and are ecologically related to shrub and herbaceous vegetation (perennial and annual) characteristic of the Chilean Coastal Desert (CCD), in sandy soils or clayey, poorly-permeable soils (<xref ref-type="bibr" rid="B20">Flores and Pizarro-Araya 2012</xref>; <xref ref-type="bibr" rid="B6">Cortés-Contreras et al. 2013</xref>; collection data FMNH, IADIZA, LEULS, and pers. obs.). One species (<italic><tp:taxon-name>Praocis (Praocis) costata</tp:taxon-name></italic> Solier) inhabits deciduous woodlands of <italic><tp:taxon-name>Nothofagus</tp:taxon-name></italic> spp. (<xref ref-type="bibr" rid="B22">Gajardo 1994</xref>) in the Valdivian Forest biogeographic province (<xref ref-type="bibr" rid="B37">Morrone 2006</xref>) (<xref ref-type="fig" rid="F5">Fig. 16</xref>).</p></tp:treatment-sec><tp:treatment-sec sec-type="Species included"><title>Species included.</title><!--PageBreak--><p><italic><tp:taxon-name>Praocis rufipes</tp:taxon-name></italic> Eschscholtz, 1829 (= <italic><tp:taxon-name>Sternodes mannerheimi</tp:taxon-name></italic> Fischer, 1844, male, synonymy by <xref ref-type="bibr" rid="B38">Motschulsky 1845</xref>) (= <italic><tp:taxon-name>Praocis interrupta</tp:taxon-name></italic> Solier, 1851, synonymy by <xref ref-type="bibr" rid="B29">Kulzer 1958</xref>); <italic><tp:taxon-name>Praocis costata</tp:taxon-name></italic> Gay &amp; Solier in Solier, 1840 (= <italic><tp:taxon-name>Praocis ciliata</tp:taxon-name></italic> Germain, 1855, synonymy by <xref ref-type="bibr" rid="B29">Kulzer 1958</xref>); <italic><tp:taxon-name>Praocis sanguinolenta</tp:taxon-name></italic> Gay &amp; Solier in Solier, 1840 (= <italic><tp:taxon-name>Praocis audouini</tp:taxon-name></italic> Solier, 1840, synonymy by <xref ref-type="bibr" rid="B15">Flores 2007</xref>); <italic><tp:taxon-name>Praocis quadrisulcata</tp:taxon-name></italic> Germain, 1855; <italic><tp:taxon-name>Praocis curta</tp:taxon-name></italic> Solier, 1840 (= <italic><tp:taxon-name>Praocis nigroaenea</tp:taxon-name></italic> Solier, 1840, synonymy by <xref ref-type="bibr" rid="B29">Kulzer 1958</xref>) (= <italic><tp:taxon-name>Praocis rugipennis</tp:taxon-name></italic> Germain, 1855, synonymy by <xref ref-type="bibr" rid="B29">Kulzer 1958</xref>); <italic><tp:taxon-name>Praocis hirtella</tp:taxon-name></italic> Kulzer, 1958a; <italic><tp:taxon-name>Praocis sulcata</tp:taxon-name></italic> Eschscholtz, 1829 (= <italic><tp:taxon-name>Sternodes mannerheimi</tp:taxon-name></italic> Fischer, 1844, female, synonymy by <xref ref-type="bibr" rid="B38">Motschulsky 1845</xref>) (= <italic><tp:taxon-name>Praocis rotundata</tp:taxon-name></italic> Laporte, 1840, synonymy by <xref ref-type="bibr" rid="B19">Flores and Pizarro-Araya 2010</xref>); <italic><tp:taxon-name>Praocis subsulcata</tp:taxon-name></italic> Gay &amp; Solier in Solier, 1840; <italic><tp:taxon-name>Praocis spinolai</tp:taxon-name></italic> Gay &amp; Solier in Solier, 1840; <italic><tp:taxon-name>Praocis aenea</tp:taxon-name></italic> Gay &amp; Solier in Solier, 1840; <italic><tp:taxon-name>Praocis parva</tp:taxon-name></italic> Gay &amp; Solier in Solier, 1840; <italic><tp:taxon-name>Praocis tibialis</tp:taxon-name></italic> Gay &amp; Solier in Solier, 1840 (= <italic><tp:taxon-name>Praocis rufitarsis</tp:taxon-name></italic> Gay &amp; Solier in Solier, 1840, synonymy by <xref ref-type="bibr" rid="B15">Flores 2007</xref>) (= <italic><tp:taxon-name>Praocis aenipennis</tp:taxon-name></italic> Germain, 1855, synonymy by <xref ref-type="bibr" rid="B29">Kulzer 1958</xref>); <italic><tp:taxon-name>Praocis subaenea</tp:taxon-name></italic> Erichson, 1834 (= <italic><tp:taxon-name>Praocis submetallica</tp:taxon-name></italic> Guérin-Méneville, 1834, synonymy by <xref ref-type="bibr" rid="B15">Flores 2007</xref>) (= <italic><tp:taxon-name>Praocis laevicosta</tp:taxon-name></italic> Curtis, 1845, synonymy by <xref ref-type="bibr" rid="B29">Kulzer 1958</xref>); <italic><tp:taxon-name>Praocis marginata</tp:taxon-name></italic> Germain, 1855; <italic><tp:taxon-name>Praocis elliptica</tp:taxon-name></italic> Philippi &amp; Philippi, 1864 (= <italic><tp:taxon-name>Praocis angustata</tp:taxon-name></italic> Philippi &amp; Philippi, 1864, synonymy by <xref ref-type="bibr" rid="B29">Kulzer 1958</xref>); <italic><tp:taxon-name>Praocis bicentenario</tp:taxon-name></italic> Flores &amp; Pizarro-Araya, 2012; <italic><tp:taxon-name>Praocis medvedevi</tp:taxon-name></italic> Flores &amp; Pizarro-Araya, 2012; <italic><tp:taxon-name>Praocis bicostata</tp:taxon-name></italic> Philippi &amp; Philippi, 1864 (type lost, assigned to (<italic><tp:taxon-name>Praocis</tp:taxon-name></italic>) by <xref ref-type="bibr" rid="B29">Kulzer 1958</xref>).</p></tp:treatment-sec><tp:treatment-sec><!--Section generated to contain objects referenced in tp:taxon-treatment.--><fig id="F1" position="float" orientation="portrait"><label>Figures 1–2.</label><caption><p><bold>1</bold> Distribution area of the whole genus <italic><tp:taxon-name>Praocis</tp:taxon-name></italic> <bold>2</bold> Dorsal view of <italic><tp:taxon-name>Praocis (Praocis) bicentenario</tp:taxon-name></italic>, holotype (previously published in <xref ref-type="bibr" rid="B20">Flores and Pizarro-Araya 2012</xref>, Zootaxa 3336: Fig. 17; copyright Magnolia Press, reproduced with permission).</p></caption><graphic xmlns:xlink="http://www.w3.org/1999/xlink" xlink:href="zookeys-415-053-g001.jpg" position="float" orientation="portrait" xlink:type="simple"/></fig><fig id="F5" position="float" orientation="portrait"><label>Figures 15–18.</label><caption><p><bold>15</bold> Distribution area of the subgenus <italic><tp:taxon-name>Praocis (Praocis)</tp:taxon-name></italic> <bold>16</bold> Punta de Choros (Coquimbo Region, Chile), habitat of <italic><tp:taxon-name>Praocis (Praocis) spinolai</tp:taxon-name></italic> <bold>17</bold> Distribution area of the subgenus <italic><tp:taxon-name>Praocis (Mesopraocis)</tp:taxon-name></italic> <bold>18</bold> Chañaral de Aceituno, Huasco (Atacama Region, Chile), habitat of <italic><tp:taxon-name>Praocis (Mesopraocis) pilula</tp:taxon-name></italic>.</p></caption><graphic xmlns:xlink="http://www.w3.org/1999/xlink" xlink:href="zookeys-415-053-g005.jpg" position="float" orientation="portrait" xlink:type="simple"/></fig><fig id="F10" position="float" orientation="portrait"><label>Figure 33.</label><caption><p>Diversity of the subgenera of <italic><tp:taxon-name>Praocis</tp:taxon-name></italic>. Current number of species (dotted); number of species to be described or recently described (grey) and percentage of increasing of species for each subgenus (black).</p></caption><graphic xmlns:xlink="http://www.w3.org/1999/xlink" xlink:href="zookeys-415-053-g010.jpg" position="float" orientation="portrait" xlink:type="simple"/></fig></tp:treatment-sec><ref-list><ref id="B20"><mixed-citation xmlns:xlink="http://www.w3.org/1999/xlink" xlink:type="simple"><person-group><name name-style="western"><surname>Flores</surname><given-names>GE</given-names></name><name name-style="western"><surname>Pizarro-Araya</surname><given-names>J</given-names></name></person-group> (<year>2012</year>) <article-title>Systematic revision of the South American genus <italic>Praocis</italic> Eschscholtz, 1829 (Coleoptera: Tenebrionidae). Part 1: Introduction and subgenus <italic>Praocis</italic> s. str.</article-title><source>Zootaxa</source><volume>3336</volume>: <fpage>1</fpage>–<lpage>35</lpage>.</mixed-citation></ref><ref id="B25"><mixed-citation xmlns:xlink="http://www.w3.org/1999/xlink" xlink:type="simple"><person-group><name name-style="western"><surname>Guérin-Méneville</surname><given-names>FE</given-names></name></person-group> (<year>1834</year>) <article-title>Matériaux pour une classification des Mélasomes</article-title>. <source>Magazine de Zoologie</source><comment>3e. année</comment>: <fpage>1</fpage>–<lpage>39</lpage>.</mixed-citation></ref><ref id="B37"><mixed-citation xmlns:xlink="http://www.w3.org/1999/xlink" xlink:type="simple"><person-group><name name-style="western"><surname>Morrone</surname><given-names>JJ</given-names></name></person-group> (<year>2006</year>) <article-title>Biogeographic areas and transition zones of Latin America and the Caribbean islands based on panbiogeographic and cladistics analyses of the entomofauna.</article-title><source>Annual Review of Entomology</source><volume>51</volume>: <fpage>467</fpage>–<lpage>494</lpage>. doi: <ext-link ext-link-type="doi" xlink:href="10.1146/annurev.ento.50.071803.130447" xlink:type="simple">10.1146/annurev.ento.50.071803.130447</ext-link></mixed-citation></ref><ref id="B1"><mixed-citation xmlns:xlink="http://www.w3.org/1999/xlink" xlink:type="simple"><person-group><name name-style="western"><surname>Alfaro</surname><given-names>FM</given-names></name><name name-style="western"><surname>Pizarro-Araya</surname><given-names>J</given-names></name><name name-style="western"><surname>Flores</surname><given-names>GE</given-names></name></person-group> (<year>2009</year>) <article-title>Epigean tenebrionids (Coleoptera: Tenebrionidae) from the Choros Archipelago (Coquimbo Region, Chile).</article-title><source>Entomological News</source><volume>120</volume>: <fpage>125</fpage>–<lpage>130</lpage>. doi: <ext-link ext-link-type="doi" xlink:href="10.3157/021.120.0201" xlink:type="simple">10.3157/021.120.0201</ext-link></mixed-citation></ref><ref id="B22"><mixed-citation xmlns:xlink="http://www.w3.org/1999/xlink" xlink:type="simple"><person-group><name name-style="western"><surname>Gajardo</surname><given-names>R</given-names></name></person-group> (<year>1994</year>) <source>La vegetación natural de Chile. Clasificación y distribución geográfica</source>. <publisher-name>Editorial Universitaria, Santiago</publisher-name>, <publisher-loc>Chile</publisher-loc>, <size units="page">165 pp</size>.</mixed-citation></ref><ref id="B6"><mixed-citation xmlns:xlink="http://www.w3.org/1999/xlink" xlink:type="simple"><person-group><name name-style="western"><surname>Cortés-Contreras</surname><given-names>M</given-names></name><name name-style="western"><surname>Pizarro-Araya</surname><given-names>J</given-names></name><name name-style="western"><surname>Alfaro</surname><given-names>FM</given-names></name><name name-style="western"><surname>Cepeda-Pizarro</surname><given-names>J</given-names></name></person-group> (<year>2013</year>) <article-title>Coleópteros epigeos (Insecta: Coleoptera) asociados a ecotopos dunarios de la cordillera de la costa de Chile.</article-title><source>IDESIA (Chile)</source><volume>31</volume>: <fpage>95</fpage>–<lpage>101</lpage>. doi: <ext-link ext-link-type="doi" xlink:href="10.4067/S0718-34292013000400013" xlink:type="simple">10.4067/S0718-34292013000400013</ext-link></mixed-citation></ref><ref id="B38"><mixed-citation xmlns:xlink="http://www.w3.org/1999/xlink" xlink:type="simple"><person-group><name name-style="western"><surname>Motschulsky</surname><given-names>V</given-names></name></person-group> (<year>1845</year>) <article-title>Remarques sur la collection des coléoptères Russes de Victor Motschoulsky. 1er article.</article-title><source>Bulletin de la Société Impériale des Naturalistes de Moscou</source><volume>18</volume>: <fpage>1</fpage>–<lpage>127</lpage>.</mixed-citation></ref><ref id="B29"><mixed-citation xmlns:xlink="http://www.w3.org/1999/xlink" xlink:type="simple"><person-group><name name-style="western"><surname>Kulzer</surname><given-names>H</given-names></name></person-group> (<year>1958</year>) <article-title>Monographie der südamerikanischen Tribus Praocini (Col.) (16 Beitrag zur Kenntnis der Tenebrioniden).</article-title><source>Entomologische Arbeiten aus dem Museum George Frey</source><volume>9</volume>: <fpage>1</fpage>–<lpage>105</lpage>.</mixed-citation></ref><ref id="B15"><mixed-citation xmlns:xlink="http://www.w3.org/1999/xlink" xlink:type="simple"><person-group><name name-style="western"><surname>Flores</surname><given-names>GE</given-names></name></person-group> (<year>2007</year>) <article-title>New synonymies and lectotype designations in the Neotropical tribes Nycteliini, Praocini, and Scotobiini (Coleoptera: Tenebrionidae).</article-title><source>Annales Zoologici</source><volume>57</volume>: <fpage>409</fpage>–<lpage>426</lpage>.</mixed-citation></ref><ref id="B19"><mixed-citation xmlns:xlink="http://www.w3.org/1999/xlink" xlink:type="simple"><person-group><name name-style="western"><surname>Flores</surname><given-names>GE</given-names></name><name name-style="western"><surname>Pizarro-Araya</surname><given-names>J</given-names></name></person-group> (<year>2010</year>) <article-title>Two new synonymies in the genus <italic>Praocis</italic> (Coleoptera: Tenebrionidae).</article-title><source>Zootaxa</source><volume>2386</volume>: <fpage>65</fpage>–<lpage>68</lpage>.</mixed-citation></ref></ref-list></tp:taxon-treatment>
