# Supplementary material for: Towards a revision of the South American genus Praocis Eschscholtz (Coleoptera, Tenebrionidae), with estimation of the diversity of each subgenus
Source: Zookeys. 2014 Jun 12;(415):53–80. doi: 10.3897/zookeys.415.6656 (PMC4089820; doi:10.3897/zookeys.415.6656)
Supplement: XML Treatment for Praocis (Mesopraocis) [file zookeys.415.6656-treatment3.xml]

<!DOCTYPE tp:taxon-treatment
  PUBLIC "-//TaxonX//DTD Taxonomic Treatment Publishing DTD v0 20100105//EN" "tax-treatment-NSO.dtd">
<tp:taxon-treatment xmlns:tp="http://www.plazi.org/taxpub"><tp:treatment-meta><mixed-citation publication-type="journal"><person-group><name><surname>Flores</surname><given-names>Gustavo E.</given-names></name><name><surname>Pizarro-Araya</surname><given-names>Jaime</given-names></name></person-group><article-title>Towards a revision of the South American genus <italic>Praocis</italic> Eschscholtz (Coleoptera, Tenebrionidae), with estimation of the diversity of each subgenus</article-title><source>Zookeys</source><day>12</day><month>6</month><year>2014</year><volume>2014</volume><issue>415</issue><fpage>53</fpage><lpage>80</lpage><pub-id pub-id-type="doi">10.3897/zookeys.415.6656</pub-id></mixed-citation></tp:treatment-meta><tp:nomenclature><label>(2) Subgenus</label><tp:taxon-name>
                        <tp:taxon-name-part taxon-name-part-type="genus">Praocis</tp:taxon-name-part>
                        (<tp:taxon-name-part taxon-name-part-type="subgenus">Mesopraocis</tp:taxon-name-part>)
                        <object-id xmlns:xlink="http://www.w3.org/1999/xlink" content-type="zoobank" xlink:type="simple">http://zoobank.org/C6C1EBD7-2CD9-4698-8D8A-A0823A43B03A</object-id>
                    </tp:taxon-name><tp:taxon-authority>Flores &amp; Pizarro-Araya</tp:taxon-authority><tp:taxon-status xmlns:xlink="http://www.w3.org/1999/xlink" xlink:type="simple">subgen. n.</tp:taxon-status><xref ref-type="fig" rid="F3">Figs 7</xref><xref ref-type="fig" rid="F5">, 17–18</xref></tp:nomenclature><tp:treatment-sec sec-type="Type species"><title>Type species.</title><p><italic><tp:taxon-name>Praocis calderana</tp:taxon-name></italic> Kulzer, 1958, present designation.</p></tp:treatment-sec><tp:treatment-sec sec-type="Diagnosis"><title>Diagnosis.</title><p>Clypeus with anterior margin extending beyond to lateral expansion of frons, width of anterior margin not exceeding half the interocular width, clypeal suture as a vertical groove, not covered by frons, clypeus and frons at same level; antennomere 10 wider than long, antennomere 9 of equal length to 10, antennomere 11 of equal length to 10; apical tomentose sensory patches on antennomere 10 in two areas subequal in size, on antennomere 11 on distal third; prosternum with a narrow edge on anterior margin; lateral margin of elytron not defined; ventral surface of profemora with a row of setae on anterior edge, protibiae very explanate.</p></tp:treatment-sec><tp:treatment-sec sec-type="Distribution"><title>Distribution.</title><p>Species of <italic><tp:taxon-name>Praocis (Mesopraocis)</tp:taxon-name></italic> are endemic to northern Chile and occur from 25°South (Paposo, Antofagasta Region) to 31°South (Caleta Limarí, Coquimbo Region) in the biogeographic provinces of Atacama and Coquimbo (<xref ref-type="bibr" rid="B37">Morrone 2006</xref>) (<xref ref-type="fig" rid="F5">Fig. 17</xref>).</p></tp:treatment-sec><tp:treatment-sec sec-type="New records"><title>New records.</title><p>We present new records for some Pacific islands. We recorded the species <italic><tp:taxon-name>Praocis (Mesopraocis) pilula</tp:taxon-name></italic> Laporte and <italic><tp:taxon-name>Praocis (Mesopraocis) flava</tp:taxon-name></italic> Kulzer for Damas (<named-content xmlns:xlink="http://www.w3.org/1999/xlink" content-type="dwc:verbatimCoordinates" xlink:type="simple">29°13'S, 71°31'W</named-content>) and Gaviota Islands (<named-content xmlns:xlink="http://www.w3.org/1999/xlink" content-type="dwc:verbatimCoordinates" xlink:type="simple">29°15'S, 71°28'W</named-content>) (<xref ref-type="bibr" rid="B1">Alfaro et al. 2009</xref>).</p></tp:treatment-sec><tp:treatment-sec sec-type="Diversity"><title>Diversity.</title><p>This subgenus contains 4 species (<xref ref-type="bibr" rid="B29">Kulzer 1958</xref>) plus 1 species to be described, 5 species in total, with a 25 percent increase in the number of species (<xref ref-type="fig" rid="F10">Fig. 33</xref>).</p></tp:treatment-sec><tp:treatment-sec sec-type="Habitat"><title>Habitat.</title><p>The distribution range of the subgenus extends from sea level to an altitude of ~1325 m. All <italic><tp:taxon-name>Mesopraocis</tp:taxon-name></italic> species are associated with coastal dunes stabilized with vegetation or paleodunes in the transitional coastal desert of Chile and have nocturnal habits, remaining during the day under stones or plants (<xref ref-type="bibr" rid="B6">Cortés-Contreras et al. 2013</xref>, collection data FMNH, IADIZA, LEULS, MNNC, and pers. obs.) (<xref ref-type="fig" rid="F5">Fig. 18</xref>).</p></tp:treatment-sec><tp:treatment-sec sec-type="Species included"><title>Species included.</title><p><italic><tp:taxon-name>Praocis pilula</tp:taxon-name></italic> Laporte, 1840 (= <italic><tp:taxon-name>Coelus hirticollis</tp:taxon-name></italic> Solier, 1840, synonymy by <xref ref-type="bibr" rid="B32">Lacordaire 1859</xref>); <italic><tp:taxon-name>Praocis calderana</tp:taxon-name></italic> Kulzer, 1958; <italic><tp:taxon-name>Praocis flava</tp:taxon-name></italic> Kulzer, 1958; <italic><tp:taxon-name>Praocis nitens</tp:taxon-name></italic> Kulzer, 1959.</p><fig id="F3" position="float" orientation="portrait"><label>Figures 7–10.</label><caption><p>Dorsal view of <italic><tp:taxon-name>Praocis</tp:taxon-name></italic> species. <bold>7</bold> <italic><tp:taxon-name>Praocis (Mesopraocis) calderana</tp:taxon-name></italic>, paratype <bold>8</bold> <italic><tp:taxon-name>Praocis (Postpraocis) pentachorda</tp:taxon-name></italic>, lectotype (previously published in <xref ref-type="bibr" rid="B16">Flores 2009</xref>, Zootaxa 1985: Fig. 3; copyright Magnolia Press, reproduced with permission) <bold>9</bold> <italic><tp:taxon-name>Praocis (Anthrasomus) chevrolatii nigra</tp:taxon-name></italic> <bold>10</bold> <italic><tp:taxon-name>Praocis (Filotarsus) peltata</tp:taxon-name></italic>.</p></caption><graphic xmlns:xlink="http://www.w3.org/1999/xlink" xlink:href="zookeys-415-053-g003.jpg" position="float" orientation="portrait" xlink:type="simple"/></fig></tp:treatment-sec><tp:treatment-sec><!--Section generated to contain objects referenced in tp:taxon-treatment.--><fig id="F5" position="float" orientation="portrait"><label>Figures 15–18.</label><caption><p><bold>15</bold> Distribution area of the subgenus <italic><tp:taxon-name>Praocis (Praocis)</tp:taxon-name></italic> <bold>16</bold> Punta de Choros (Coquimbo Region, Chile), habitat of <italic><tp:taxon-name>Praocis (Praocis) spinolai</tp:taxon-name></italic> <bold>17</bold> Distribution area of the subgenus <italic><tp:taxon-name>Praocis (Mesopraocis)</tp:taxon-name></italic> <bold>18</bold> Chañaral de Aceituno, Huasco (Atacama Region, Chile), habitat of <italic><tp:taxon-name>Praocis (Mesopraocis) pilula</tp:taxon-name></italic>.</p></caption><graphic xmlns:xlink="http://www.w3.org/1999/xlink" xlink:href="zookeys-415-053-g005.jpg" position="float" orientation="portrait" xlink:type="simple"/></fig><fig id="F10" position="float" orientation="portrait"><label>Figure 33.</label><caption><p>Diversity of the subgenera of <italic><tp:taxon-name>Praocis</tp:taxon-name></italic>. Current number of species (dotted); number of species to be described or recently described (grey) and percentage of increasing of species for each subgenus (black).</p></caption><graphic xmlns:xlink="http://www.w3.org/1999/xlink" xlink:href="zookeys-415-053-g010.jpg" position="float" orientation="portrait" xlink:type="simple"/></fig></tp:treatment-sec><ref-list><ref id="B16"><mixed-citation xmlns:xlink="http://www.w3.org/1999/xlink" xlink:type="simple"><person-group><name name-style="western"><surname>Flores</surname><given-names>GE</given-names></name></person-group> (<year>2009</year>) <article-title>Revision of some types of the South American tribes Nycteliini, Praocini, and Scotobiini (Coleoptera: Tenebrionidae), with new synonymies.</article-title><source>Zootaxa</source><volume>1985</volume>: <fpage>21</fpage>–<lpage>33</lpage>.</mixed-citation></ref><ref id="B37"><mixed-citation xmlns:xlink="http://www.w3.org/1999/xlink" xlink:type="simple"><person-group><name name-style="western"><surname>Morrone</surname><given-names>JJ</given-names></name></person-group> (<year>2006</year>) <article-title>Biogeographic areas and transition zones of Latin America and the Caribbean islands based on panbiogeographic and cladistics analyses of the entomofauna.</article-title><source>Annual Review of Entomology</source><volume>51</volume>: <fpage>467</fpage>–<lpage>494</lpage>. doi: <ext-link ext-link-type="doi" xlink:href="10.1146/annurev.ento.50.071803.130447" xlink:type="simple">10.1146/annurev.ento.50.071803.130447</ext-link></mixed-citation></ref><ref id="B1"><mixed-citation xmlns:xlink="http://www.w3.org/1999/xlink" xlink:type="simple"><person-group><name name-style="western"><surname>Alfaro</surname><given-names>FM</given-names></name><name name-style="western"><surname>Pizarro-Araya</surname><given-names>J</given-names></name><name name-style="western"><surname>Flores</surname><given-names>GE</given-names></name></person-group> (<year>2009</year>) <article-title>Epigean tenebrionids (Coleoptera: Tenebrionidae) from the Choros Archipelago (Coquimbo Region, Chile).</article-title><source>Entomological News</source><volume>120</volume>: <fpage>125</fpage>–<lpage>130</lpage>. doi: <ext-link ext-link-type="doi" xlink:href="10.3157/021.120.0201" xlink:type="simple">10.3157/021.120.0201</ext-link></mixed-citation></ref><ref id="B29"><mixed-citation xmlns:xlink="http://www.w3.org/1999/xlink" xlink:type="simple"><person-group><name name-style="western"><surname>Kulzer</surname><given-names>H</given-names></name></person-group> (<year>1958</year>) <article-title>Monographie der südamerikanischen Tribus Praocini (Col.) (16 Beitrag zur Kenntnis der Tenebrioniden).</article-title><source>Entomologische Arbeiten aus dem Museum George Frey</source><volume>9</volume>: <fpage>1</fpage>–<lpage>105</lpage>.</mixed-citation></ref><ref id="B6"><mixed-citation xmlns:xlink="http://www.w3.org/1999/xlink" xlink:type="simple"><person-group><name name-style="western"><surname>Cortés-Contreras</surname><given-names>M</given-names></name><name name-style="western"><surname>Pizarro-Araya</surname><given-names>J</given-names></name><name name-style="western"><surname>Alfaro</surname><given-names>FM</given-names></name><name name-style="western"><surname>Cepeda-Pizarro</surname><given-names>J</given-names></name></person-group> (<year>2013</year>) <article-title>Coleópteros epigeos (Insecta: Coleoptera) asociados a ecotopos dunarios de la cordillera de la costa de Chile.</article-title><source>IDESIA (Chile)</source><volume>31</volume>: <fpage>95</fpage>–<lpage>101</lpage>. doi: <ext-link ext-link-type="doi" xlink:href="10.4067/S0718-34292013000400013" xlink:type="simple">10.4067/S0718-34292013000400013</ext-link></mixed-citation></ref><ref id="B32"><mixed-citation xmlns:xlink="http://www.w3.org/1999/xlink" xlink:type="simple"><person-group><name name-style="western"><surname>Lacordaire</surname><given-names>JT</given-names></name></person-group> (<year>1859</year>) <source>Histoire Naturelle des Insectes. Generades Coléoptères ou exposé méthodique et critique de tous les genres proposés jusqu’ìci dans cet ordre d’insectes. Tome cinquième. Contenant les familles des Ténébrionides, Cistélides, Nilionides, Pythides, Mélandryides, Lagriides, Pédilides, Anthicides, Pyrochroides, Mordellides, Rhipiphorides, Stylopides, Meloïdes et Oedémérides</source>. <publisher-name>Librairie Encyclopédique de Roret</publisher-name>, <publisher-loc>Paris</publisher-loc>, <issue>Première partie</issue> (<page-range>[1] + 1–400</page-range>), <issue>Deuxième partie</issue>, <page-range>[1] + 401–750</page-range>.</mixed-citation></ref></ref-list></tp:taxon-treatment>
