# Supplementary material for: Towards a revision of the South American genus Praocis Eschscholtz (Coleoptera, Tenebrionidae), with estimation of the diversity of each subgenus
Source: Zookeys. 2014 Jun 12;(415):53–80. doi: 10.3897/zookeys.415.6656 (PMC4089820; doi:10.3897/zookeys.415.6656)
Supplement: XML Treatment for Praocis (Postpraocis) [file zookeys.415.6656-treatment4.xml]

<!DOCTYPE tp:taxon-treatment
  PUBLIC "-//TaxonX//DTD Taxonomic Treatment Publishing DTD v0 20100105//EN" "tax-treatment-NSO.dtd">
<tp:taxon-treatment xmlns:tp="http://www.plazi.org/taxpub"><tp:treatment-meta><mixed-citation publication-type="journal"><person-group><name><surname>Flores</surname><given-names>Gustavo E.</given-names></name><name><surname>Pizarro-Araya</surname><given-names>Jaime</given-names></name></person-group><article-title>Towards a revision of the South American genus <italic>Praocis</italic> Eschscholtz (Coleoptera, Tenebrionidae), with estimation of the diversity of each subgenus</article-title><source>Zookeys</source><day>12</day><month>6</month><year>2014</year><volume>2014</volume><issue>415</issue><fpage>53</fpage><lpage>80</lpage><pub-id pub-id-type="doi">10.3897/zookeys.415.6656</pub-id></mixed-citation></tp:treatment-meta><tp:nomenclature><label>(3) Subgenus</label><tp:taxon-name>
                        <tp:taxon-name-part taxon-name-part-type="genus">Praocis</tp:taxon-name-part>
                        (<tp:taxon-name-part taxon-name-part-type="subgenus">Postpraocis</tp:taxon-name-part>)
                        <object-id xmlns:xlink="http://www.w3.org/1999/xlink" content-type="zoobank" xlink:type="simple">http://zoobank.org/2EA923F4-48C6-4DA4-A0C7-A7E3B6714881</object-id>
                    </tp:taxon-name><tp:taxon-authority>Flores &amp; Pizarro-Araya</tp:taxon-authority><tp:taxon-status xmlns:xlink="http://www.w3.org/1999/xlink" xlink:type="simple">subgen. n.</tp:taxon-status><xref ref-type="fig" rid="F3">Figs 8</xref><xref ref-type="fig" rid="F6">, 19–20</xref></tp:nomenclature><tp:treatment-sec sec-type="Type species"><title>Type species.</title><p><italic><tp:taxon-name>Praocis pentachorda</tp:taxon-name></italic> Burmeister, 1875, present designation.</p><!--PageBreak--></tp:treatment-sec><tp:treatment-sec sec-type="Diagnosis"><title>Diagnosis.</title><p>Clypeus with anterior margin extending beyond to lateral expansion of frons, width of anterior margin not exceeding half the interocular width, clypeal suture as a vertical groove, not covered by frons, clypeus and frons at same level; antennomere <!--PageBreak-->10 wider than long, antennomere 9 longer than antennomere 10, antennomere 11 longer than antennomere 10; apical tomentose sensory patches on antennomere 10 in two areas subequal in size, on antennomere 11 on distal half; prosternum with a narrow edge on anterior margin; lateral margin of elytron well defined; ventral surface of profemora without a row of setae on anterior edge, protibiae not explanate.</p></tp:treatment-sec><tp:treatment-sec sec-type="Distribution"><title>Distribution.</title><p>Species of <italic><tp:taxon-name>Praocis (Postpraocis)</tp:taxon-name></italic> inhabit central and northern Chile and western and northern Argentina. They occur from 19°South (Termas de Enquelga, Colchane, Tarapacá Region, Chile) to 34°South in Chile (Rancagua) and 33°South in Argentina (Mendoza) in the biogeographic provinces of Atacama, Coquimbo, Santiago, Puna, Prepuna and Monte (<xref ref-type="bibr" rid="B37">Morrone 2006</xref>) (<xref ref-type="fig" rid="F6">Fig. 19</xref>).</p></tp:treatment-sec><tp:treatment-sec sec-type="New records"><title>New records.</title><p>We present new records of <italic><tp:taxon-name>Praocis (Postpraocis) pentachorda</tp:taxon-name></italic> Burmeister for the Region Tarapacá of Chile and southern Bolivia and of <italic><tp:taxon-name>Praocis (Postpraocis) curtisi</tp:taxon-name></italic> Solier for the Pacific islands Damas (<named-content xmlns:xlink="http://www.w3.org/1999/xlink" content-type="dwc:verbatimCoordinates" xlink:type="simple">29°13'S, 71°31'W</named-content>), Gaviota (<named-content xmlns:xlink="http://www.w3.org/1999/xlink" content-type="dwc:verbatimCoordinates" xlink:type="simple">29°15'S, 71°28'W</named-content>) and Choros (<named-content xmlns:xlink="http://www.w3.org/1999/xlink" content-type="dwc:verbatimCoordinates" xlink:type="simple">29°15'S, 71°32'W</named-content>) (<xref ref-type="bibr" rid="B1">Alfaro et al. 2009</xref>; <xref ref-type="bibr" rid="B13">Ferrú and Elgueta 2011</xref>; collection data).</p></tp:treatment-sec><tp:treatment-sec sec-type="Diversity"><title>Diversity.</title><p>This subgenus contains 7 species/subspecies (<xref ref-type="bibr" rid="B29">Kulzer 1958</xref>; <xref ref-type="bibr" rid="B15">Flores 2007</xref>, <xref ref-type="bibr" rid="B16">2009</xref>) plus 3 species to be described, 10 species in total, with a 43 percent increase in the number of species (<xref ref-type="fig" rid="F10">Fig. 33</xref>).</p></tp:treatment-sec><tp:treatment-sec sec-type="Habitat"><title>Habitat.</title><p>Species of <italic><tp:taxon-name>Praocis (Postpraocis)</tp:taxon-name></italic> have diurnal habits, remaining during the night under stones or plants. In central Chile they can be observed walking on coastal plains or in sandy places lying from sea level to an altitude of ~1300 m. In Argentina, northern Chile and Bolivia, they occur from 1600 m in high altitudinal valleys associated with the Andes mountain range to an altitude of 4200 m in the high Puna plateau, in sandy soils or clayey, poorly permeable soils (<xref ref-type="bibr" rid="B13">Ferrú and Elgueta 2011</xref>; <xref ref-type="bibr" rid="B6">Cortés-Contreras et al. 2013</xref>; collection data FMNH, IADIZA, LEULS, and pers. obs.) (<xref ref-type="fig" rid="F6">Fig. 20</xref>).</p></tp:treatment-sec><tp:treatment-sec sec-type="Species included"><title>Species included.</title><p><italic><tp:taxon-name>Praocis curtisii</tp:taxon-name></italic> Solier, 1851; <italic><tp:taxon-name>Praocis costatula</tp:taxon-name></italic> Gay &amp; Solier in Solier, 1840 (= <italic><tp:taxon-name>Praocis angulifera</tp:taxon-name></italic> Philippi &amp; Philippi, 1864, synonymy by <xref ref-type="bibr" rid="B29">Kulzer 1958</xref>); <italic><tp:taxon-name>Praocis pubescens</tp:taxon-name></italic> Philippi &amp; Philippi, 1864; <italic><tp:taxon-name>Praocis pentachorda</tp:taxon-name></italic> Burmeister, 1875 (= <italic><tp:taxon-name>Praocis larraini</tp:taxon-name></italic> Marcuzzi, 2001, synonymy by <xref ref-type="bibr" rid="B16">Flores 2009</xref>); <italic><tp:taxon-name>Praocis pentachorda minor</tp:taxon-name></italic> Kulzer, 1958; <italic><tp:taxon-name>Praocis aenescens</tp:taxon-name></italic> Kulzer, 1958; <italic><tp:taxon-name>Praocis concinna</tp:taxon-name></italic> Burmeister, 1875.</p></tp:treatment-sec><tp:treatment-sec><!--Section generated to contain objects referenced in tp:taxon-treatment.--><fig id="F3" position="float" orientation="portrait"><label>Figures 7–10.</label><caption><p>Dorsal view of <italic><tp:taxon-name>Praocis</tp:taxon-name></italic> species. <bold>7</bold> <italic><tp:taxon-name>Praocis (Mesopraocis) calderana</tp:taxon-name></italic>, paratype <bold>8</bold> <italic><tp:taxon-name>Praocis (Postpraocis) pentachorda</tp:taxon-name></italic>, lectotype (previously published in <xref ref-type="bibr" rid="B16">Flores 2009</xref>, Zootaxa 1985: Fig. 3; copyright Magnolia Press, reproduced with permission) <bold>9</bold> <italic><tp:taxon-name>Praocis (Anthrasomus) chevrolatii nigra</tp:taxon-name></italic> <bold>10</bold> <italic><tp:taxon-name>Praocis (Filotarsus) peltata</tp:taxon-name></italic>.</p></caption><graphic xmlns:xlink="http://www.w3.org/1999/xlink" xlink:href="zookeys-415-053-g003.jpg" position="float" orientation="portrait" xlink:type="simple"/></fig><fig id="F6" position="float" orientation="portrait"><label>Figures 19–22.</label><caption><p><bold>19</bold> Distribution area of the subgenus <italic><tp:taxon-name>Praocis (Postpraocis)</tp:taxon-name></italic> <bold>20</bold> Totoralillo Norte (Coquimbo Region, Chile), habitat of <italic><tp:taxon-name>Praocis (Postpraocis) curtisii</tp:taxon-name></italic> <bold>21</bold> Distribution area of the subgenus <italic><tp:taxon-name>Praocis (Anthrasomus)</tp:taxon-name></italic> <bold>22</bold> Socos (Coquimbo Region, Chile), habitat of <italic><tp:taxon-name>Praocis (Anthrasomus) chevrolatii subcostata</tp:taxon-name></italic>.</p></caption><graphic xmlns:xlink="http://www.w3.org/1999/xlink" xlink:href="zookeys-415-053-g006.jpg" position="float" orientation="portrait" xlink:type="simple"/></fig><fig id="F10" position="float" orientation="portrait"><label>Figure 33.</label><caption><p>Diversity of the subgenera of <italic><tp:taxon-name>Praocis</tp:taxon-name></italic>. Current number of species (dotted); number of species to be described or recently described (grey) and percentage of increasing of species for each subgenus (black).</p></caption><graphic xmlns:xlink="http://www.w3.org/1999/xlink" xlink:href="zookeys-415-053-g010.jpg" position="float" orientation="portrait" xlink:type="simple"/></fig></tp:treatment-sec><ref-list><ref id="B16"><mixed-citation xmlns:xlink="http://www.w3.org/1999/xlink" xlink:type="simple"><person-group><name name-style="western"><surname>Flores</surname><given-names>GE</given-names></name></person-group> (<year>2009</year>) <article-title>Revision of some types of the South American tribes Nycteliini, Praocini, and Scotobiini (Coleoptera: Tenebrionidae), with new synonymies.</article-title><source>Zootaxa</source><volume>1985</volume>: <fpage>21</fpage>–<lpage>33</lpage>.</mixed-citation></ref><ref id="B37"><mixed-citation xmlns:xlink="http://www.w3.org/1999/xlink" xlink:type="simple"><person-group><name name-style="western"><surname>Morrone</surname><given-names>JJ</given-names></name></person-group> (<year>2006</year>) <article-title>Biogeographic areas and transition zones of Latin America and the Caribbean islands based on panbiogeographic and cladistics analyses of the entomofauna.</article-title><source>Annual Review of Entomology</source><volume>51</volume>: <fpage>467</fpage>–<lpage>494</lpage>. doi: <ext-link ext-link-type="doi" xlink:href="10.1146/annurev.ento.50.071803.130447" xlink:type="simple">10.1146/annurev.ento.50.071803.130447</ext-link></mixed-citation></ref><ref id="B1"><mixed-citation xmlns:xlink="http://www.w3.org/1999/xlink" xlink:type="simple"><person-group><name name-style="western"><surname>Alfaro</surname><given-names>FM</given-names></name><name name-style="western"><surname>Pizarro-Araya</surname><given-names>J</given-names></name><name name-style="western"><surname>Flores</surname><given-names>GE</given-names></name></person-group> (<year>2009</year>) <article-title>Epigean tenebrionids (Coleoptera: Tenebrionidae) from the Choros Archipelago (Coquimbo Region, Chile).</article-title><source>Entomological News</source><volume>120</volume>: <fpage>125</fpage>–<lpage>130</lpage>. doi: <ext-link ext-link-type="doi" xlink:href="10.3157/021.120.0201" xlink:type="simple">10.3157/021.120.0201</ext-link></mixed-citation></ref><ref id="B13"><mixed-citation xmlns:xlink="http://www.w3.org/1999/xlink" xlink:type="simple"><person-group><name name-style="western"><surname>Ferrú</surname><given-names>MA</given-names></name><name name-style="western"><surname>Elgueta</surname><given-names>M</given-names></name></person-group> (<year>2011</year>) <article-title>Lista de Coleópteros (Insecta: Coleoptera) de las Regiones de Arica y Parinacota y de Tarapacá, Chile.</article-title><source>Boletín del Museo Nacional de Historia Natural, Chile</source><volume>60</volume>: <fpage>9</fpage>–<lpage>61</lpage>.</mixed-citation></ref><ref id="B29"><mixed-citation xmlns:xlink="http://www.w3.org/1999/xlink" xlink:type="simple"><person-group><name name-style="western"><surname>Kulzer</surname><given-names>H</given-names></name></person-group> (<year>1958</year>) <article-title>Monographie der südamerikanischen Tribus Praocini (Col.) (16 Beitrag zur Kenntnis der Tenebrioniden).</article-title><source>Entomologische Arbeiten aus dem Museum George Frey</source><volume>9</volume>: <fpage>1</fpage>–<lpage>105</lpage>.</mixed-citation></ref><ref id="B15"><mixed-citation xmlns:xlink="http://www.w3.org/1999/xlink" xlink:type="simple"><person-group><name name-style="western"><surname>Flores</surname><given-names>GE</given-names></name></person-group> (<year>2007</year>) <article-title>New synonymies and lectotype designations in the Neotropical tribes Nycteliini, Praocini, and Scotobiini (Coleoptera: Tenebrionidae).</article-title><source>Annales Zoologici</source><volume>57</volume>: <fpage>409</fpage>–<lpage>426</lpage>.</mixed-citation></ref><ref id="B6"><mixed-citation xmlns:xlink="http://www.w3.org/1999/xlink" xlink:type="simple"><person-group><name name-style="western"><surname>Cortés-Contreras</surname><given-names>M</given-names></name><name name-style="western"><surname>Pizarro-Araya</surname><given-names>J</given-names></name><name name-style="western"><surname>Alfaro</surname><given-names>FM</given-names></name><name name-style="western"><surname>Cepeda-Pizarro</surname><given-names>J</given-names></name></person-group> (<year>2013</year>) <article-title>Coleópteros epigeos (Insecta: Coleoptera) asociados a ecotopos dunarios de la cordillera de la costa de Chile.</article-title><source>IDESIA (Chile)</source><volume>31</volume>: <fpage>95</fpage>–<lpage>101</lpage>. doi: <ext-link ext-link-type="doi" xlink:href="10.4067/S0718-34292013000400013" xlink:type="simple">10.4067/S0718-34292013000400013</ext-link></mixed-citation></ref></ref-list></tp:taxon-treatment>
