# Supplementary material for: Towards a revision of the South American genus Praocis Eschscholtz (Coleoptera, Tenebrionidae), with estimation of the diversity of each subgenus
Source: Zookeys. 2014 Jun 12;(415):53–80. doi: 10.3897/zookeys.415.6656 (PMC4089820; doi:10.3897/zookeys.415.6656)
Supplement: XML Treatment for Praocis (Anthrasomus) [file zookeys.415.6656-treatment5.xml]

<!DOCTYPE tp:taxon-treatment
  PUBLIC "-//TaxonX//DTD Taxonomic Treatment Publishing DTD v0 20100105//EN" "tax-treatment-NSO.dtd">
<tp:taxon-treatment xmlns:tp="http://www.plazi.org/taxpub"><tp:treatment-meta><mixed-citation publication-type="journal"><person-group><name><surname>Flores</surname><given-names>Gustavo E.</given-names></name><name><surname>Pizarro-Araya</surname><given-names>Jaime</given-names></name></person-group><article-title>Towards a revision of the South American genus <italic>Praocis</italic> Eschscholtz (Coleoptera, Tenebrionidae), with estimation of the diversity of each subgenus</article-title><source>Zookeys</source><day>12</day><month>6</month><year>2014</year><volume>2014</volume><issue>415</issue><fpage>53</fpage><lpage>80</lpage><pub-id pub-id-type="doi">10.3897/zookeys.415.6656</pub-id></mixed-citation></tp:treatment-meta><tp:nomenclature><label>(4) Subgenus</label><tp:taxon-name>
                        <tp:taxon-name-part taxon-name-part-type="genus">Praocis</tp:taxon-name-part>
                        (<tp:taxon-name-part taxon-name-part-type="subgenus">Anthrasomus</tp:taxon-name-part>)
                    </tp:taxon-name><tp:taxon-authority>Guérin-Méneville, 1834</tp:taxon-authority><xref ref-type="fig" rid="F3">Figs 9</xref><xref ref-type="fig" rid="F6">, 21–22</xref></tp:nomenclature><tp:treatment-sec sec-type="Type species"><title>Type species.</title><p><italic><tp:taxon-name>Anthrasomus chevrolatii</tp:taxon-name></italic> Guérin-Méneville, 1834, monotypy.</p></tp:treatment-sec><tp:treatment-sec sec-type="Diagnosis"><title>Diagnosis.</title><p>Clypeus with anterior margin extending beyond to lateral expansion of frons, width of anterior margin not exceeding half the interocular width, clypeal suture as a horizontal groove covered by frons, clypeus lower than frons; antennomere 10 wider than long, antennomere 9 longer than antennomere 10, antennomere 11 longer than antennomere 10; apical tomentose sensory patches on antennomere 10 in two areas subequal in size, on antennomere 11 on distal half; prosternum with a narrow edge <!--PageBreak--><!--PageBreak-->on anterior margin; lateral margin of elytron not defined; ventral surface of profemora without a row of setae on anterior edge, protibiae not explanate.</p></tp:treatment-sec><tp:treatment-sec sec-type="Distribution"><title>Distribution.</title><p>Species of <italic><tp:taxon-name>Praocis (Anthrasomus)</tp:taxon-name></italic> inhabit central Chile and occur from 28°South (Freirina, Atacama Region) to 33°South (San Fernando, Libertador General Bernardo O’Higgins Region) in the biogeographic provinces of Atacama, Coquimbo, and Santiago (<xref ref-type="bibr" rid="B37">Morrone 2006</xref>) (<xref ref-type="fig" rid="F6">Fig. 21</xref>).</p></tp:treatment-sec><tp:treatment-sec sec-type="Diversity"><title>Diversity.</title><p>This subgenus contains 5 species/subspecies (<xref ref-type="bibr" rid="B29">Kulzer 1958</xref>; <xref ref-type="bibr" rid="B15">Flores 2007</xref>) plus 1 species to be described, 6 species in total, with a 20 percent increase in the number of species (<xref ref-type="fig" rid="F10">Fig. 33</xref>).</p></tp:treatment-sec><tp:treatment-sec sec-type="Habitat"><title>Habitat.</title><p>Species of <italic><tp:taxon-name>Praocis (Anthrasomus)</tp:taxon-name></italic> have nocturnal habits, remaining during the day under stones or plants in coastal plains, gullies, and transverse valleys in semiarid Chile. They occur from sea level to an altitude of 2800 m, in stony-clayey, poorly permeable soils (collection data FMNH, IADIZA, LEULS, and pers. obs.) (<xref ref-type="fig" rid="F6">Fig. 22</xref>).</p></tp:treatment-sec><tp:treatment-sec sec-type="Species included"><title>Species included.</title><p><italic><tp:taxon-name>Praocis chevrolatii</tp:taxon-name></italic> Guérin-Méneville, 1834 (= <italic><tp:taxon-name>Praocis gayi</tp:taxon-name></italic> Solier, 1840, synonymy by <xref ref-type="bibr" rid="B29">Kulzer 1958</xref>) (= <italic><tp:taxon-name>Praocis hispidula</tp:taxon-name></italic> Philippi &amp; Philippi, 1864, synonymy by <xref ref-type="bibr" rid="B29">Kulzer 1958</xref>) (= <italic><tp:taxon-name>Praocis laticollis</tp:taxon-name></italic> Philippi &amp; Philippi, 1864, synonymy by <xref ref-type="bibr" rid="B29">Kulzer 1958</xref>); <italic><tp:taxon-name>Praocis chevrolatii subcostata</tp:taxon-name></italic> Gay &amp; Solier in Solier, 1840 (= <italic><tp:taxon-name>Praocis chevrolatii coquimboana</tp:taxon-name></italic> Kaszab, 1969, synonymy by <xref ref-type="bibr" rid="B15">Flores 2007</xref>); <italic><tp:taxon-name>Praocis chevrolatii nigra</tp:taxon-name></italic> Kulzer, 1958; <italic><tp:taxon-name>Praocis hirtuosa</tp:taxon-name></italic> Gay &amp; Solier in Solier, 1840 (= <italic><tp:taxon-name>Praocis pubens</tp:taxon-name></italic> Philippi &amp; Philippi, 1864, synonymy by <xref ref-type="bibr" rid="B29">Kulzer 1958</xref>); <italic><tp:taxon-name>Praocis nuda</tp:taxon-name></italic> Kulzer, 1958.</p></tp:treatment-sec><tp:treatment-sec><!--Section generated to contain objects referenced in tp:taxon-treatment.--><fig id="F3" position="float" orientation="portrait"><label>Figures 7–10.</label><caption><p>Dorsal view of <italic><tp:taxon-name>Praocis</tp:taxon-name></italic> species. <bold>7</bold> <italic><tp:taxon-name>Praocis (Mesopraocis) calderana</tp:taxon-name></italic>, paratype <bold>8</bold> <italic><tp:taxon-name>Praocis (Postpraocis) pentachorda</tp:taxon-name></italic>, lectotype (previously published in <xref ref-type="bibr" rid="B16">Flores 2009</xref>, Zootaxa 1985: Fig. 3; copyright Magnolia Press, reproduced with permission) <bold>9</bold> <italic><tp:taxon-name>Praocis (Anthrasomus) chevrolatii nigra</tp:taxon-name></italic> <bold>10</bold> <italic><tp:taxon-name>Praocis (Filotarsus) peltata</tp:taxon-name></italic>.</p></caption><graphic xmlns:xlink="http://www.w3.org/1999/xlink" xlink:href="zookeys-415-053-g003.jpg" position="float" orientation="portrait" xlink:type="simple"/></fig><fig id="F6" position="float" orientation="portrait"><label>Figures 19–22.</label><caption><p><bold>19</bold> Distribution area of the subgenus <italic><tp:taxon-name>Praocis (Postpraocis)</tp:taxon-name></italic> <bold>20</bold> Totoralillo Norte (Coquimbo Region, Chile), habitat of <italic><tp:taxon-name>Praocis (Postpraocis) curtisii</tp:taxon-name></italic> <bold>21</bold> Distribution area of the subgenus <italic><tp:taxon-name>Praocis (Anthrasomus)</tp:taxon-name></italic> <bold>22</bold> Socos (Coquimbo Region, Chile), habitat of <italic><tp:taxon-name>Praocis (Anthrasomus) chevrolatii subcostata</tp:taxon-name></italic>.</p></caption><graphic xmlns:xlink="http://www.w3.org/1999/xlink" xlink:href="zookeys-415-053-g006.jpg" position="float" orientation="portrait" xlink:type="simple"/></fig><fig id="F10" position="float" orientation="portrait"><label>Figure 33.</label><caption><p>Diversity of the subgenera of <italic><tp:taxon-name>Praocis</tp:taxon-name></italic>. Current number of species (dotted); number of species to be described or recently described (grey) and percentage of increasing of species for each subgenus (black).</p></caption><graphic xmlns:xlink="http://www.w3.org/1999/xlink" xlink:href="zookeys-415-053-g010.jpg" position="float" orientation="portrait" xlink:type="simple"/></fig></tp:treatment-sec><ref-list><ref id="B16"><mixed-citation xmlns:xlink="http://www.w3.org/1999/xlink" xlink:type="simple"><person-group><name name-style="western"><surname>Flores</surname><given-names>GE</given-names></name></person-group> (<year>2009</year>) <article-title>Revision of some types of the South American tribes Nycteliini, Praocini, and Scotobiini (Coleoptera: Tenebrionidae), with new synonymies.</article-title><source>Zootaxa</source><volume>1985</volume>: <fpage>21</fpage>–<lpage>33</lpage>.</mixed-citation></ref><ref id="B37"><mixed-citation xmlns:xlink="http://www.w3.org/1999/xlink" xlink:type="simple"><person-group><name name-style="western"><surname>Morrone</surname><given-names>JJ</given-names></name></person-group> (<year>2006</year>) <article-title>Biogeographic areas and transition zones of Latin America and the Caribbean islands based on panbiogeographic and cladistics analyses of the entomofauna.</article-title><source>Annual Review of Entomology</source><volume>51</volume>: <fpage>467</fpage>–<lpage>494</lpage>. doi: <ext-link ext-link-type="doi" xlink:href="10.1146/annurev.ento.50.071803.130447" xlink:type="simple">10.1146/annurev.ento.50.071803.130447</ext-link></mixed-citation></ref><ref id="B29"><mixed-citation xmlns:xlink="http://www.w3.org/1999/xlink" xlink:type="simple"><person-group><name name-style="western"><surname>Kulzer</surname><given-names>H</given-names></name></person-group> (<year>1958</year>) <article-title>Monographie der südamerikanischen Tribus Praocini (Col.) (16 Beitrag zur Kenntnis der Tenebrioniden).</article-title><source>Entomologische Arbeiten aus dem Museum George Frey</source><volume>9</volume>: <fpage>1</fpage>–<lpage>105</lpage>.</mixed-citation></ref><ref id="B15"><mixed-citation xmlns:xlink="http://www.w3.org/1999/xlink" xlink:type="simple"><person-group><name name-style="western"><surname>Flores</surname><given-names>GE</given-names></name></person-group> (<year>2007</year>) <article-title>New synonymies and lectotype designations in the Neotropical tribes Nycteliini, Praocini, and Scotobiini (Coleoptera: Tenebrionidae).</article-title><source>Annales Zoologici</source><volume>57</volume>: <fpage>409</fpage>–<lpage>426</lpage>.</mixed-citation></ref></ref-list></tp:taxon-treatment>
