# Supplementary material for: Towards a revision of the South American genus Praocis Eschscholtz (Coleoptera, Tenebrionidae), with estimation of the diversity of each subgenus
Source: Zookeys. 2014 Jun 12;(415):53–80. doi: 10.3897/zookeys.415.6656 (PMC4089820; doi:10.3897/zookeys.415.6656)
Supplement: XML Treatment for Praocis (Filotarsus) [file zookeys.415.6656-treatment6.xml]

<!DOCTYPE tp:taxon-treatment
  PUBLIC "-//TaxonX//DTD Taxonomic Treatment Publishing DTD v0 20100105//EN" "tax-treatment-NSO.dtd">
<tp:taxon-treatment xmlns:tp="http://www.plazi.org/taxpub"><tp:treatment-meta><mixed-citation publication-type="journal"><person-group><name><surname>Flores</surname><given-names>Gustavo E.</given-names></name><name><surname>Pizarro-Araya</surname><given-names>Jaime</given-names></name></person-group><article-title>Towards a revision of the South American genus <italic>Praocis</italic> Eschscholtz (Coleoptera, Tenebrionidae), with estimation of the diversity of each subgenus</article-title><source>Zookeys</source><day>12</day><month>6</month><year>2014</year><volume>2014</volume><issue>415</issue><fpage>53</fpage><lpage>80</lpage><pub-id pub-id-type="doi">10.3897/zookeys.415.6656</pub-id></mixed-citation></tp:treatment-meta><tp:nomenclature><label>(5) Subgenus</label><tp:taxon-name>
                        <tp:taxon-name-part taxon-name-part-type="genus">Praocis</tp:taxon-name-part>
                        (<tp:taxon-name-part taxon-name-part-type="subgenus">Filotarsus</tp:taxon-name-part>)
                    </tp:taxon-name><tp:taxon-authority>Gay &amp; Solier in Solier, 1840</tp:taxon-authority><xref ref-type="fig" rid="F3">Figs 10</xref><xref ref-type="fig" rid="F7">, 23–24</xref></tp:nomenclature><tp:treatment-sec sec-type="Type species"><title>Type species.</title><p><italic><tp:taxon-name>Filotarsus tenuicornis</tp:taxon-name></italic> Gay &amp; Solier in Solier, 1840, monotypy and original designation by <xref ref-type="bibr" rid="B41">Solier (1840</xref>: 241).</p></tp:treatment-sec><tp:treatment-sec sec-type="Diagnosis"><title>Diagnosis.</title><p>Clypeus with anterior margin extending beyond to lateral expansion of frons or at same level as lateral expansion of frons, width of anterior margin not exceeding half the interocular width or width of anterior margin same as interocular width, clypeal suture as a vertical groove, not covered by frons, clypeus and frons at same level or clypeal suture as a horizontal groove not covered by frons, clypeus lower than frons; antennomere 9 longer than antennomere 10, antennomere 11 longer than antennomere 10; apical tomentose sensory patches on antennomere 10 in a dorsally continuous semicircle, on antennomere 11 on distal half; prosternum with a narrow edge on anterior margin; lateral margin of elytron not defined; ventral surface of profemora without a row of setae on anterior edge, protibiae explanate.</p></tp:treatment-sec><tp:treatment-sec sec-type="Distribution"><title>Distribution.</title><p>Species of <italic><tp:taxon-name>Praocis (Filotarsus)</tp:taxon-name></italic> inhabit central and northern Chile, western and northern Argentina, estern Bolivia and southern Peru. They occur from 12°South (Cuzco, Peru) to 39°South (Neuquén, Argentina) in the biogeographic provinces of Puna, Atacama, Coquimbo, Santiago, Prepuna, Monte, and Central Patagonia (<xref ref-type="bibr" rid="B37">Morrone 2006</xref>) (<xref ref-type="fig" rid="F7">Fig. 23</xref>).</p><!--PageBreak--></tp:treatment-sec><tp:treatment-sec sec-type="Diversity"><title>Diversity.</title><p>This subgenus contains 14 species (<xref ref-type="bibr" rid="B29">Kulzer 1958</xref>; <xref ref-type="bibr" rid="B16">Flores 2009</xref>) plus 6 species to be described, 20 species in total, with a 43 percent increase in the number of species (<xref ref-type="fig" rid="F10">Fig. 33</xref>).</p></tp:treatment-sec><tp:treatment-sec sec-type="Habitat"><title>Habitat.</title><p>Species of <italic><tp:taxon-name>Praocis (Filotarsus)</tp:taxon-name></italic> have nocturnal habits, remaining during the day under stones or plants. In central Chile they can be observed in gullies and Coastal and Andean mountain ranges from 400 m to an altitude of 2500 m. In Argentina, Bolivia, northern Chile and Peru they occur from 1600 m in high altitudinal valleys associated with the Andes mountain range to an altitude of 5200 m in the high Puna plateau, in clayey, poorly permeable soils (<xref ref-type="bibr" rid="B13">Ferrú and Elgueta 2011</xref>; collection data FMNH, IADIZA, LEULS, and pers. obs.) (<xref ref-type="fig" rid="F7">Fig. 24</xref>).</p><!--PageBreak--></tp:treatment-sec><tp:treatment-sec sec-type="Species included"><title>Species included.</title><p><italic><tp:taxon-name>Praocis tenuicornis</tp:taxon-name></italic> Gay &amp; Solier in Solier, 1840; <italic><tp:taxon-name>Praocis castanea</tp:taxon-name></italic> Germain, 1855; <italic><tp:taxon-name>Praocis rufilabris</tp:taxon-name></italic> Gay &amp; Solier in Solier, 1840; <italic><tp:taxon-name>Praocis uretai</tp:taxon-name></italic> Kulzer, 1958 (= <italic><tp:taxon-name>Praocis freyi</tp:taxon-name></italic> Marcuzzi, 1977, synonymy by <xref ref-type="bibr" rid="B16">Flores 2009</xref>); <italic><tp:taxon-name>Praocis reedi</tp:taxon-name></italic> Kulzer, 1958; <italic><tp:taxon-name>Praocis oblonga</tp:taxon-name></italic> Solier, 1851; <italic><tp:taxon-name>Praocis peltata</tp:taxon-name></italic> Erichson, 1834; <italic><tp:taxon-name>Praocis forsteri</tp:taxon-name></italic> Kulzer, 1958; <italic><tp:taxon-name>Praocis obesa</tp:taxon-name></italic> Kulzer, 1958; <italic><tp:taxon-name>Praocis titschacki</tp:taxon-name></italic> Kulzer, 1958; <italic><tp:taxon-name>Praocis brevicornis</tp:taxon-name></italic> Kulzer, 1958; <italic><tp:taxon-name>Praocis weyrauchi</tp:taxon-name></italic> Kulzer, 1958; <italic><tp:taxon-name>Praocis peruana</tp:taxon-name></italic> Fairmaire, 1902; <italic><tp:taxon-name>Praocis grossa</tp:taxon-name></italic> Kulzer, 1958.</p></tp:treatment-sec><tp:treatment-sec><!--Section generated to contain objects referenced in tp:taxon-treatment.--><fig id="F3" position="float" orientation="portrait"><label>Figures 7–10.</label><caption><p>Dorsal view of <italic><tp:taxon-name>Praocis</tp:taxon-name></italic> species. <bold>7</bold> <italic><tp:taxon-name>Praocis (Mesopraocis) calderana</tp:taxon-name></italic>, paratype <bold>8</bold> <italic><tp:taxon-name>Praocis (Postpraocis) pentachorda</tp:taxon-name></italic>, lectotype (previously published in <xref ref-type="bibr" rid="B16">Flores 2009</xref>, Zootaxa 1985: Fig. 3; copyright Magnolia Press, reproduced with permission) <bold>9</bold> <italic><tp:taxon-name>Praocis (Anthrasomus) chevrolatii nigra</tp:taxon-name></italic> <bold>10</bold> <italic><tp:taxon-name>Praocis (Filotarsus) peltata</tp:taxon-name></italic>.</p></caption><graphic xmlns:xlink="http://www.w3.org/1999/xlink" xlink:href="zookeys-415-053-g003.jpg" position="float" orientation="portrait" xlink:type="simple"/></fig><fig id="F7" position="float" orientation="portrait"><label>Figures 23–26.</label><caption><p><bold>23</bold> Distribution area of the subgenus <italic><tp:taxon-name>Praocis (Filotarsus)</tp:taxon-name></italic> <bold>24</bold> Uspallata Valley (Mendoza, Argentina), habitat of <italic><tp:taxon-name>Praocis (Filotarsus) oblonga</tp:taxon-name></italic> <bold>25</bold> Distribution area of the subgenus <italic><tp:taxon-name>Praocis (Hemipraocis)</tp:taxon-name></italic> <bold>26</bold> Peninsula Valdés (Chubut, Argentina), habitat of <italic><tp:taxon-name>Praocis (Hemipraocis) sellata peninsularis</tp:taxon-name></italic>.</p></caption><graphic xmlns:xlink="http://www.w3.org/1999/xlink" xlink:href="zookeys-415-053-g007.jpg" position="float" orientation="portrait" xlink:type="simple"/></fig><fig id="F10" position="float" orientation="portrait"><label>Figure 33.</label><caption><p>Diversity of the subgenera of <italic><tp:taxon-name>Praocis</tp:taxon-name></italic>. Current number of species (dotted); number of species to be described or recently described (grey) and percentage of increasing of species for each subgenus (black).</p></caption><graphic xmlns:xlink="http://www.w3.org/1999/xlink" xlink:href="zookeys-415-053-g010.jpg" position="float" orientation="portrait" xlink:type="simple"/></fig></tp:treatment-sec><ref-list><ref id="B16"><mixed-citation xmlns:xlink="http://www.w3.org/1999/xlink" xlink:type="simple"><person-group><name name-style="western"><surname>Flores</surname><given-names>GE</given-names></name></person-group> (<year>2009</year>) <article-title>Revision of some types of the South American tribes Nycteliini, Praocini, and Scotobiini (Coleoptera: Tenebrionidae), with new synonymies.</article-title><source>Zootaxa</source><volume>1985</volume>: <fpage>21</fpage>–<lpage>33</lpage>.</mixed-citation></ref><ref id="B41"><mixed-citation xmlns:xlink="http://www.w3.org/1999/xlink" xlink:type="simple"><person-group><name name-style="western"><surname>Solier</surname><given-names>AJJ</given-names></name></person-group> (<year>1840</year>) <article-title>Essai sur les Collaptèrides. 11e Tribu. Praocites.</article-title><source>Annales de la Société Entomologique de France</source><volume>9</volume>: <fpage>207</fpage>–<lpage>370</lpage>.</mixed-citation></ref><ref id="B37"><mixed-citation xmlns:xlink="http://www.w3.org/1999/xlink" xlink:type="simple"><person-group><name name-style="western"><surname>Morrone</surname><given-names>JJ</given-names></name></person-group> (<year>2006</year>) <article-title>Biogeographic areas and transition zones of Latin America and the Caribbean islands based on panbiogeographic and cladistics analyses of the entomofauna.</article-title><source>Annual Review of Entomology</source><volume>51</volume>: <fpage>467</fpage>–<lpage>494</lpage>. doi: <ext-link ext-link-type="doi" xlink:href="10.1146/annurev.ento.50.071803.130447" xlink:type="simple">10.1146/annurev.ento.50.071803.130447</ext-link></mixed-citation></ref><ref id="B29"><mixed-citation xmlns:xlink="http://www.w3.org/1999/xlink" xlink:type="simple"><person-group><name name-style="western"><surname>Kulzer</surname><given-names>H</given-names></name></person-group> (<year>1958</year>) <article-title>Monographie der südamerikanischen Tribus Praocini (Col.) (16 Beitrag zur Kenntnis der Tenebrioniden).</article-title><source>Entomologische Arbeiten aus dem Museum George Frey</source><volume>9</volume>: <fpage>1</fpage>–<lpage>105</lpage>.</mixed-citation></ref><ref id="B13"><mixed-citation xmlns:xlink="http://www.w3.org/1999/xlink" xlink:type="simple"><person-group><name name-style="western"><surname>Ferrú</surname><given-names>MA</given-names></name><name name-style="western"><surname>Elgueta</surname><given-names>M</given-names></name></person-group> (<year>2011</year>) <article-title>Lista de Coleópteros (Insecta: Coleoptera) de las Regiones de Arica y Parinacota y de Tarapacá, Chile.</article-title><source>Boletín del Museo Nacional de Historia Natural, Chile</source><volume>60</volume>: <fpage>9</fpage>–<lpage>61</lpage>.</mixed-citation></ref></ref-list></tp:taxon-treatment>
