# Supplementary material for: Towards a revision of the South American genus Praocis Eschscholtz (Coleoptera, Tenebrionidae), with estimation of the diversity of each subgenus
Source: Zookeys. 2014 Jun 12;(415):53–80. doi: 10.3897/zookeys.415.6656 (PMC4089820; doi:10.3897/zookeys.415.6656)
Supplement: XML Treatment for Praocis (Hemipraocis) [file zookeys.415.6656-treatment7.xml]

<!DOCTYPE tp:taxon-treatment
  PUBLIC "-//TaxonX//DTD Taxonomic Treatment Publishing DTD v0 20100105//EN" "tax-treatment-NSO.dtd">
<tp:taxon-treatment xmlns:tp="http://www.plazi.org/taxpub"><tp:treatment-meta><mixed-citation publication-type="journal"><person-group><name><surname>Flores</surname><given-names>Gustavo E.</given-names></name><name><surname>Pizarro-Araya</surname><given-names>Jaime</given-names></name></person-group><article-title>Towards a revision of the South American genus <italic>Praocis</italic> Eschscholtz (Coleoptera, Tenebrionidae), with estimation of the diversity of each subgenus</article-title><source>Zookeys</source><day>12</day><month>6</month><year>2014</year><volume>2014</volume><issue>415</issue><fpage>53</fpage><lpage>80</lpage><pub-id pub-id-type="doi">10.3897/zookeys.415.6656</pub-id></mixed-citation></tp:treatment-meta><tp:nomenclature><label>(6) Subgenus</label><tp:taxon-name>
                        <tp:taxon-name-part taxon-name-part-type="genus">Praocis</tp:taxon-name-part>
                        (<tp:taxon-name-part taxon-name-part-type="subgenus">Hemipraocis</tp:taxon-name-part>)
                        <object-id xmlns:xlink="http://www.w3.org/1999/xlink" content-type="zoobank" xlink:type="simple">http://zoobank.org/1EF65CCD-D4C2-4B9F-BB5B-7BB98170599D</object-id>
                    </tp:taxon-name><tp:taxon-authority>Flores &amp; Pizarro-Araya</tp:taxon-authority><tp:taxon-status xmlns:xlink="http://www.w3.org/1999/xlink" xlink:type="simple">subgen. n.</tp:taxon-status><xref ref-type="fig" rid="F4">Figs 11</xref><xref ref-type="fig" rid="F7">, 25–26</xref></tp:nomenclature><tp:treatment-sec sec-type="Type species"><title>Type species.</title><p><italic><tp:taxon-name>Praocis sellata</tp:taxon-name></italic> Berg, 1889, present designation.</p></tp:treatment-sec><tp:treatment-sec sec-type="Diagnosis"><title>Diagnosis.</title><p>Clypeus with anterior margin extending beyond to lateral expansion of frons, width of anterior margin not exceeding half the interocular width, clypeal suture as a horizontal groove not covered by frons, clypeus lower than frons; antennomere 9 longer than antennomere 10, antennomere 11 longer than antennomere 10; apical tomentose sensory patches on antennomere 10 in two areas subequal in size, on antennomere 11 on distal half; prosternum without a narrow edge on anterior margin; lateral margin of elytron well defined; ventral surface of profemora without a row of setae on anterior edge, protibiae explanate.</p></tp:treatment-sec><tp:treatment-sec sec-type="Distribution"><title>Distribution.</title><p>The species of <italic><tp:taxon-name>Praocis (Hemipraocis)</tp:taxon-name></italic> occur from central Argentina (southern Mendoza 36°S and coastal Buenos Aires 36°S), to southern Argentina and Chile (northern Magellan Strait 52°S), in the biogeographic provinces of Patagonia, Monte and Pampa (<xref ref-type="bibr" rid="B37">Morrone 2006</xref>) (<xref ref-type="fig" rid="F7">Fig. 25</xref>).</p></tp:treatment-sec><tp:treatment-sec sec-type="New records"><title>New records.</title><p>We present a new record for the Peninsula Valdés in Argentina (<xref ref-type="bibr" rid="B21">Flores et al. 2011</xref>).</p></tp:treatment-sec><tp:treatment-sec sec-type="Diversity"><title>Diversity.</title><p>This subgenus contains 8 species/subspecies (<xref ref-type="bibr" rid="B29">Kulzer 1958</xref>; <xref ref-type="bibr" rid="B15">Flores 2007</xref>, <xref ref-type="bibr" rid="B16">2009</xref>; <xref ref-type="bibr" rid="B21">Flores et al. 2011</xref>) of which 2 subspecies were recently described (<xref ref-type="bibr" rid="B21">Flores et al. 2011</xref>), plus 8 species to be described, 16 species in total, with a 167 percent increase in the species number (<xref ref-type="fig" rid="F10">Fig. 33</xref>).</p></tp:treatment-sec><tp:treatment-sec sec-type="Habitat"><title>Habitat.</title><p>Species of <italic><tp:taxon-name>Praocis (Hemipraocis)</tp:taxon-name></italic> have diurnal and crepuscular habits, hiding during the night under shrubs, stones or buried in sand. They inhabit the Patagonian steppes and coastal Pampa from sea level to an altitude of 1700 m, in sandy soils or clayey, poorly permeable soils (<xref ref-type="bibr" rid="B21">Flores et al. 2011</xref>; collection data FMNH, IADIZA, and pers. obs.) (<xref ref-type="fig" rid="F7">Fig. 26</xref>).</p></tp:treatment-sec><tp:treatment-sec sec-type="Species included"><title>Species included.</title><!--PageBreak--><p><italic><tp:taxon-name>Praocis sellata</tp:taxon-name></italic> Berg, 1889; <italic><tp:taxon-name>Praocis sellata bergi</tp:taxon-name></italic> Kulzer, 1958; <italic><tp:taxon-name>Praocis sellata bruchi</tp:taxon-name></italic> Kulzer, 1958 (= <italic><tp:taxon-name>Praocis sellata topali</tp:taxon-name></italic> Kaszab, 1964, synonymy by <xref ref-type="bibr" rid="B21">Flores et al. 2011</xref>); <italic><tp:taxon-name>Praocis sellata peninsularis</tp:taxon-name></italic> Flores &amp; Carrara, 2011 (in <xref ref-type="bibr" rid="B21">Flores et al. 2011</xref>); <italic><tp:taxon-name>Praocis sellata granulipennis</tp:taxon-name></italic> Flores &amp; Carrara, 2011 (in <xref ref-type="bibr" rid="B21">Flores et al. 2011</xref>); <italic><tp:taxon-name>Praocis fimbriata</tp:taxon-name></italic> Burmeister, 1875; <italic><tp:taxon-name>Praocis striolicollis</tp:taxon-name></italic> Fairmaire, 1883a (= <italic><tp:taxon-name>Praocis denseciliata</tp:taxon-name></italic> Fairmaire, 1883b, synonymy by <xref ref-type="bibr" rid="B15">Flores 2007</xref>) (= <italic><tp:taxon-name>Praocis silvestrii</tp:taxon-name></italic> Marcuzzi, 2001, synonymy by <xref ref-type="bibr" rid="B16">Flores 2009</xref>); <italic><tp:taxon-name>Praocis inermis</tp:taxon-name></italic> Burmeister, 1875 (= <italic><tp:taxon-name>Praocis compacta</tp:taxon-name></italic> Fairmaire, 1883b, synonymy by <xref ref-type="bibr" rid="B15">Flores 2007</xref>).</p><fig id="F4" position="float" orientation="portrait"><label>Figures 11–14.</label><caption><p>Dorsal view of <italic><tp:taxon-name>Praocis</tp:taxon-name></italic> species. <bold>11</bold> <italic><tp:taxon-name>Praocis (Hemipraocis) sellata peninsularis</tp:taxon-name></italic>, holotype (reproduced from <xref ref-type="bibr" rid="B21">Flores et al. 2011</xref>) <bold>12</bold> <italic><tp:taxon-name>Praocis (Praonoda) bicarinata</tp:taxon-name></italic> <bold>13</bold> <italic><tp:taxon-name>Praocis (Orthogonoderes) ecostata</tp:taxon-name></italic>, holotype <bold>14</bold> <italic><tp:taxon-name>Praocis (Praocida) montana</tp:taxon-name></italic>, holotype (previously published in <xref ref-type="bibr" rid="B16">Flores 2009</xref>, Zootaxa 1985: Fig. 9; copyright Magnolia Press, reproduced with permission).</p></caption><graphic xmlns:xlink="http://www.w3.org/1999/xlink" xlink:href="zookeys-415-053-g004.jpg" position="float" orientation="portrait" xlink:type="simple"/></fig><!--PageBreak--></tp:treatment-sec><tp:treatment-sec><!--Section generated to contain objects referenced in tp:taxon-treatment.--><fig id="F7" position="float" orientation="portrait"><label>Figures 23–26.</label><caption><p><bold>23</bold> Distribution area of the subgenus <italic><tp:taxon-name>Praocis (Filotarsus)</tp:taxon-name></italic> <bold>24</bold> Uspallata Valley (Mendoza, Argentina), habitat of <italic><tp:taxon-name>Praocis (Filotarsus) oblonga</tp:taxon-name></italic> <bold>25</bold> Distribution area of the subgenus <italic><tp:taxon-name>Praocis (Hemipraocis)</tp:taxon-name></italic> <bold>26</bold> Peninsula Valdés (Chubut, Argentina), habitat of <italic><tp:taxon-name>Praocis (Hemipraocis) sellata peninsularis</tp:taxon-name></italic>.</p></caption><graphic xmlns:xlink="http://www.w3.org/1999/xlink" xlink:href="zookeys-415-053-g007.jpg" position="float" orientation="portrait" xlink:type="simple"/></fig><fig id="F10" position="float" orientation="portrait"><label>Figure 33.</label><caption><p>Diversity of the subgenera of <italic><tp:taxon-name>Praocis</tp:taxon-name></italic>. Current number of species (dotted); number of species to be described or recently described (grey) and percentage of increasing of species for each subgenus (black).</p></caption><graphic xmlns:xlink="http://www.w3.org/1999/xlink" xlink:href="zookeys-415-053-g010.jpg" position="float" orientation="portrait" xlink:type="simple"/></fig></tp:treatment-sec><ref-list><ref id="B21"><mixed-citation xmlns:xlink="http://www.w3.org/1999/xlink" xlink:type="simple"><person-group><name name-style="western"><surname>Flores</surname><given-names>GE</given-names></name><name name-style="western"><surname>Carrara</surname><given-names>R</given-names></name><name name-style="western"><surname>Cheli</surname><given-names>GH</given-names></name></person-group> (<year>2011</year>) <article-title>Three new Praociini (Coleoptera: Tenebrionidae) from Peninsula Valdés (Argentina), with zoogeographical and ecological remarks.</article-title><source>Zootaxa</source><volume>2965</volume>: <fpage>39</fpage>−<lpage>50</lpage>.</mixed-citation></ref><ref id="B16"><mixed-citation xmlns:xlink="http://www.w3.org/1999/xlink" xlink:type="simple"><person-group><name name-style="western"><surname>Flores</surname><given-names>GE</given-names></name></person-group> (<year>2009</year>) <article-title>Revision of some types of the South American tribes Nycteliini, Praocini, and Scotobiini (Coleoptera: Tenebrionidae), with new synonymies.</article-title><source>Zootaxa</source><volume>1985</volume>: <fpage>21</fpage>–<lpage>33</lpage>.</mixed-citation></ref><ref id="B37"><mixed-citation xmlns:xlink="http://www.w3.org/1999/xlink" xlink:type="simple"><person-group><name name-style="western"><surname>Morrone</surname><given-names>JJ</given-names></name></person-group> (<year>2006</year>) <article-title>Biogeographic areas and transition zones of Latin America and the Caribbean islands based on panbiogeographic and cladistics analyses of the entomofauna.</article-title><source>Annual Review of Entomology</source><volume>51</volume>: <fpage>467</fpage>–<lpage>494</lpage>. doi: <ext-link ext-link-type="doi" xlink:href="10.1146/annurev.ento.50.071803.130447" xlink:type="simple">10.1146/annurev.ento.50.071803.130447</ext-link></mixed-citation></ref><ref id="B29"><mixed-citation xmlns:xlink="http://www.w3.org/1999/xlink" xlink:type="simple"><person-group><name name-style="western"><surname>Kulzer</surname><given-names>H</given-names></name></person-group> (<year>1958</year>) <article-title>Monographie der südamerikanischen Tribus Praocini (Col.) (16 Beitrag zur Kenntnis der Tenebrioniden).</article-title><source>Entomologische Arbeiten aus dem Museum George Frey</source><volume>9</volume>: <fpage>1</fpage>–<lpage>105</lpage>.</mixed-citation></ref><ref id="B15"><mixed-citation xmlns:xlink="http://www.w3.org/1999/xlink" xlink:type="simple"><person-group><name name-style="western"><surname>Flores</surname><given-names>GE</given-names></name></person-group> (<year>2007</year>) <article-title>New synonymies and lectotype designations in the Neotropical tribes Nycteliini, Praocini, and Scotobiini (Coleoptera: Tenebrionidae).</article-title><source>Annales Zoologici</source><volume>57</volume>: <fpage>409</fpage>–<lpage>426</lpage>.</mixed-citation></ref></ref-list></tp:taxon-treatment>
