# Supplementary material for: Towards a revision of the South American genus Praocis Eschscholtz (Coleoptera, Tenebrionidae), with estimation of the diversity of each subgenus
Source: Zookeys. 2014 Jun 12;(415):53–80. doi: 10.3897/zookeys.415.6656 (PMC4089820; doi:10.3897/zookeys.415.6656)
Supplement: XML Treatment for Praocis (Praonoda) [file zookeys.415.6656-treatment8.xml]

<!DOCTYPE tp:taxon-treatment
  PUBLIC "-//TaxonX//DTD Taxonomic Treatment Publishing DTD v0 20100105//EN" "tax-treatment-NSO.dtd">
<tp:taxon-treatment xmlns:tp="http://www.plazi.org/taxpub"><tp:treatment-meta><mixed-citation publication-type="journal"><person-group><name><surname>Flores</surname><given-names>Gustavo E.</given-names></name><name><surname>Pizarro-Araya</surname><given-names>Jaime</given-names></name></person-group><article-title>Towards a revision of the South American genus <italic>Praocis</italic> Eschscholtz (Coleoptera, Tenebrionidae), with estimation of the diversity of each subgenus</article-title><source>Zookeys</source><day>12</day><month>6</month><year>2014</year><volume>2014</volume><issue>415</issue><fpage>53</fpage><lpage>80</lpage><pub-id pub-id-type="doi">10.3897/zookeys.415.6656</pub-id></mixed-citation></tp:treatment-meta><tp:nomenclature><label>(7) Subgenus</label><tp:taxon-name>
                        <tp:taxon-name-part taxon-name-part-type="genus">Praocis</tp:taxon-name-part>
                        (<tp:taxon-name-part taxon-name-part-type="subgenus">Praonoda</tp:taxon-name-part>)
                        <object-id xmlns:xlink="http://www.w3.org/1999/xlink" content-type="zoobank" xlink:type="simple">http://zoobank.org/5D327D83-AAE6-4E40-B7BC-B338ADE4CA09</object-id>
                    </tp:taxon-name><tp:taxon-authority>Flores &amp; Pizarro-Araya</tp:taxon-authority><tp:taxon-status xmlns:xlink="http://www.w3.org/1999/xlink" xlink:type="simple">subgen. n.</tp:taxon-status><xref ref-type="fig" rid="F4">Figs 12</xref><xref ref-type="fig" rid="F8">, 27–28</xref></tp:nomenclature><tp:treatment-sec sec-type="Type species"><title>Type species.</title><p><italic><tp:taxon-name>Praocis bicarinata</tp:taxon-name></italic> Burmeister, 1875, present designation.</p></tp:treatment-sec><tp:treatment-sec sec-type="Diagnosis"><title>Diagnosis.</title><p>Clypeus with anterior margin extending beyond to lateral expansion of frons, width of anterior margin not exceeding half the interocular width, clypeal suture as a horizontal groove not covered by frons, clypeus lower than frons; antennomere 9 longer than antennomere 10, antennomere 11 longer than antennomere 10; apical tomentose sensory patches on antennomere 10 in two areas subequal in size, on antennomere 11 on distal half; prosternum without a narrow edge on anterior margin; lateral margin of elytron well defined; ventral surface of profemora without a row of setae on anterior edge, protibiae explanate.</p></tp:treatment-sec><tp:treatment-sec sec-type="Distribution"><title>Distribution.</title><p>The species of <italic><tp:taxon-name>Praocis (Praonoda)</tp:taxon-name></italic> occur from Neuquén and Rio Negro provinces in Argentina (40°S) to northern Tierra del Fuego Island (52°30'S) with the species <italic><tp:taxon-name>Praocis (Praonoda) bicarinata</tp:taxon-name></italic> as the unique species of <italic><tp:taxon-name>Praocis</tp:taxon-name></italic> inhabiting Tierra del Fuego. They inhabit the biogeographic provinces of Patagonia and Monte (<xref ref-type="bibr" rid="B37">Morrone 2006</xref>) (<xref ref-type="fig" rid="F8">Fig. 27</xref>).</p></tp:treatment-sec><tp:treatment-sec sec-type="Diversity"><title>Diversity.</title><p>This subgenus contains 2 species (<xref ref-type="bibr" rid="B29">Kulzer 1958</xref>) plus 2 species to be described, 4 species in total, with a 100 percent increase in the number of species (<xref ref-type="fig" rid="F10">Fig. 33</xref>).</p></tp:treatment-sec><tp:treatment-sec sec-type="Habitat"><title>Habitat.</title><p>Species of <italic><tp:taxon-name>Praocis (Praonoda)</tp:taxon-name></italic> have diurnal and crepuscular habits, hiding during the night under shrubs or stones. They inhabit the Patagonian steppes from sea level to an altitude of 1250 m, in sandy soils or clayey, poorly permeable soils (collection data FMNH, IADIZA and pers. obs.) (<xref ref-type="fig" rid="F8">Fig. 28</xref>).</p></tp:treatment-sec><tp:treatment-sec sec-type="Species included"><title>Species included.</title><p><italic><tp:taxon-name>Praocis bicarinata</tp:taxon-name></italic> Burmeister, 1875 (= <italic><tp:taxon-name>Praocis silphomorpha</tp:taxon-name></italic> Fairmaire, 1883a, synonymy by <xref ref-type="bibr" rid="B3">Berg 1884</xref>); <italic><tp:taxon-name>Praocis molinari</tp:taxon-name></italic> Kulzer, 1958.</p></tp:treatment-sec><tp:treatment-sec><!--Section generated to contain objects referenced in tp:taxon-treatment.--><fig id="F4" position="float" orientation="portrait"><label>Figures 11–14.</label><caption><p>Dorsal view of <italic><tp:taxon-name>Praocis</tp:taxon-name></italic> species. <bold>11</bold> <italic><tp:taxon-name>Praocis (Hemipraocis) sellata peninsularis</tp:taxon-name></italic>, holotype (reproduced from <xref ref-type="bibr" rid="B21">Flores et al. 2011</xref>) <bold>12</bold> <italic><tp:taxon-name>Praocis (Praonoda) bicarinata</tp:taxon-name></italic> <bold>13</bold> <italic><tp:taxon-name>Praocis (Orthogonoderes) ecostata</tp:taxon-name></italic>, holotype <bold>14</bold> <italic><tp:taxon-name>Praocis (Praocida) montana</tp:taxon-name></italic>, holotype (previously published in <xref ref-type="bibr" rid="B16">Flores 2009</xref>, Zootaxa 1985: Fig. 9; copyright Magnolia Press, reproduced with permission).</p></caption><graphic xmlns:xlink="http://www.w3.org/1999/xlink" xlink:href="zookeys-415-053-g004.jpg" position="float" orientation="portrait" xlink:type="simple"/></fig><fig id="F8" position="float" orientation="portrait"><label>Figures 27–30.</label><caption><p><bold>27</bold> Distribution area of the subgenus <italic><tp:taxon-name>Praocis (Praonoda)</tp:taxon-name></italic> <bold>28</bold> Southern Santa Cruz (Argentina), habitat of <italic><tp:taxon-name>Praocis (Praonoda) bicarinata</tp:taxon-name></italic> <bold>29</bold> Distribution area of the subgenus <italic><tp:taxon-name>Praocis (Orthogonoderes)</tp:taxon-name></italic> <bold>30</bold> Choros Bajos, (Coquimbo Region, Chile), habitat of <italic><tp:taxon-name>Praocis (Orthogonoderes) chilensis</tp:taxon-name></italic>.</p></caption><graphic xmlns:xlink="http://www.w3.org/1999/xlink" xlink:href="zookeys-415-053-g008.jpg" position="float" orientation="portrait" xlink:type="simple"/></fig><fig id="F10" position="float" orientation="portrait"><label>Figure 33.</label><caption><p>Diversity of the subgenera of <italic><tp:taxon-name>Praocis</tp:taxon-name></italic>. Current number of species (dotted); number of species to be described or recently described (grey) and percentage of increasing of species for each subgenus (black).</p></caption><graphic xmlns:xlink="http://www.w3.org/1999/xlink" xlink:href="zookeys-415-053-g010.jpg" position="float" orientation="portrait" xlink:type="simple"/></fig></tp:treatment-sec><ref-list><ref id="B21"><mixed-citation xmlns:xlink="http://www.w3.org/1999/xlink" xlink:type="simple"><person-group><name name-style="western"><surname>Flores</surname><given-names>GE</given-names></name><name name-style="western"><surname>Carrara</surname><given-names>R</given-names></name><name name-style="western"><surname>Cheli</surname><given-names>GH</given-names></name></person-group> (<year>2011</year>) <article-title>Three new Praociini (Coleoptera: Tenebrionidae) from Peninsula Valdés (Argentina), with zoogeographical and ecological remarks.</article-title><source>Zootaxa</source><volume>2965</volume>: <fpage>39</fpage>−<lpage>50</lpage>.</mixed-citation></ref><ref id="B16"><mixed-citation xmlns:xlink="http://www.w3.org/1999/xlink" xlink:type="simple"><person-group><name name-style="western"><surname>Flores</surname><given-names>GE</given-names></name></person-group> (<year>2009</year>) <article-title>Revision of some types of the South American tribes Nycteliini, Praocini, and Scotobiini (Coleoptera: Tenebrionidae), with new synonymies.</article-title><source>Zootaxa</source><volume>1985</volume>: <fpage>21</fpage>–<lpage>33</lpage>.</mixed-citation></ref><ref id="B37"><mixed-citation xmlns:xlink="http://www.w3.org/1999/xlink" xlink:type="simple"><person-group><name name-style="western"><surname>Morrone</surname><given-names>JJ</given-names></name></person-group> (<year>2006</year>) <article-title>Biogeographic areas and transition zones of Latin America and the Caribbean islands based on panbiogeographic and cladistics analyses of the entomofauna.</article-title><source>Annual Review of Entomology</source><volume>51</volume>: <fpage>467</fpage>–<lpage>494</lpage>. doi: <ext-link ext-link-type="doi" xlink:href="10.1146/annurev.ento.50.071803.130447" xlink:type="simple">10.1146/annurev.ento.50.071803.130447</ext-link></mixed-citation></ref><ref id="B29"><mixed-citation xmlns:xlink="http://www.w3.org/1999/xlink" xlink:type="simple"><person-group><name name-style="western"><surname>Kulzer</surname><given-names>H</given-names></name></person-group> (<year>1958</year>) <article-title>Monographie der südamerikanischen Tribus Praocini (Col.) (16 Beitrag zur Kenntnis der Tenebrioniden).</article-title><source>Entomologische Arbeiten aus dem Museum George Frey</source><volume>9</volume>: <fpage>1</fpage>–<lpage>105</lpage>.</mixed-citation></ref><ref id="B3"><mixed-citation xmlns:xlink="http://www.w3.org/1999/xlink" xlink:type="simple"><person-group><name name-style="western"><surname>Berg</surname><given-names>C</given-names></name></person-group> (<year>1884</year>) <article-title>(Synonymies).</article-title><source>Bulletin de la Société Entomologique de France</source><volume>1884</volume>: <fpage>98</fpage>–<lpage>99</lpage>.</mixed-citation></ref></ref-list></tp:taxon-treatment>
