# Supplementary material for: Towards a revision of the South American genus Praocis Eschscholtz (Coleoptera, Tenebrionidae), with estimation of the diversity of each subgenus
Source: Zookeys. 2014 Jun 12;(415):53–80. doi: 10.3897/zookeys.415.6656 (PMC4089820; doi:10.3897/zookeys.415.6656)
Supplement: XML Treatment for Praocis (Orthogonoderes) [file zookeys.415.6656-treatment9.xml]

<!DOCTYPE tp:taxon-treatment
  PUBLIC "-//TaxonX//DTD Taxonomic Treatment Publishing DTD v0 20100105//EN" "tax-treatment-NSO.dtd">
<tp:taxon-treatment xmlns:tp="http://www.plazi.org/taxpub"><tp:treatment-meta><mixed-citation publication-type="journal"><person-group><name><surname>Flores</surname><given-names>Gustavo E.</given-names></name><name><surname>Pizarro-Araya</surname><given-names>Jaime</given-names></name></person-group><article-title>Towards a revision of the South American genus <italic>Praocis</italic> Eschscholtz (Coleoptera, Tenebrionidae), with estimation of the diversity of each subgenus</article-title><source>Zookeys</source><day>12</day><month>6</month><year>2014</year><volume>2014</volume><issue>415</issue><fpage>53</fpage><lpage>80</lpage><pub-id pub-id-type="doi">10.3897/zookeys.415.6656</pub-id></mixed-citation></tp:treatment-meta><tp:nomenclature><label>(8) Subgenus</label><tp:taxon-name>
                        <tp:taxon-name-part taxon-name-part-type="genus">Praocis</tp:taxon-name-part>
                        (<tp:taxon-name-part taxon-name-part-type="subgenus">Orthogonoderes</tp:taxon-name-part>)
                    </tp:taxon-name><tp:taxon-authority>Gay &amp; Solier in Solier, 1840</tp:taxon-authority><xref ref-type="fig" rid="F4">Figs 13</xref><xref ref-type="fig" rid="F8">, 29–30</xref><tp:nomenclature-citation-list><tp:nomenclature-citation><tp:taxon-name>Aulacus</tp:taxon-name><comment> Gray, 1832: 783. Type species: <italic><tp:taxon-name>Aulacus chilensis</tp:taxon-name></italic> Gray, 1832, monotypy. Synonymy by <xref ref-type="bibr" rid="B29">Kulzer (1958)</xref>.</comment></tp:nomenclature-citation><tp:nomenclature-citation><tp:taxon-name>Eurygona</tp:taxon-name><comment> Laporte, 1840: 187. Type species: <italic><tp:taxon-name>Aulacus chilensis</tp:taxon-name></italic> Gray, 1832, monotypy. Synonymy by <xref ref-type="bibr" rid="B29">Kulzer (1958)</xref>.</comment></tp:nomenclature-citation></tp:nomenclature-citation-list></tp:nomenclature><tp:treatment-sec sec-type="Type species"><title>Type species.</title><p><italic><tp:taxon-name>Praocis subreticulata</tp:taxon-name></italic> Gay &amp; Solier in Solier, 1840, present designation.</p></tp:treatment-sec><tp:treatment-sec sec-type="Diagnosis"><title>Diagnosis.</title><p>Clypeus with anterior margin extending beyond to lateral expansion of frons, width of anterior margin not exceeding half the interocular width, clypeal suture as a horizontal groove covered by frons, clypeus lower than frons; antennomere 9 longer than antennomere 10, antennomere 11 shorter than antennomere 10; apical tomentose sensory patches on antennomere 10 in two areas subequal in size, on antennomere 11 on distal third; prosternum without a narrow edge on anterior margin; <!--PageBreak-->lateral margin of elytron well defined; ventral surface of profemora without a row of setae on anterior edge, protibiae explanate.</p></tp:treatment-sec><tp:treatment-sec sec-type="Distribution"><title>Distribution.</title><p>Species of <!--PageBreak--><italic><tp:taxon-name>Praocis (Orthogonoderes)</tp:taxon-name></italic> inhabit central and northern Chile, western and northern Argentina, western Bolivia and southern Peru. They occur from 12°South (Cuzco, Peru) to 38°South in Chile (Nahuelbuta) and 39°South in Argentina (Neuquén) in the biogeographic provinces of Puna, Atacama, Coquimbo, Santiago, Maule, Prepuna, Monte, and Central Patagonia (<xref ref-type="bibr" rid="B37">Morrone 2006</xref>). One species (<italic><tp:taxon-name>Praocis (Orthogonoderes) insularis</tp:taxon-name></italic> Kulzer) has been recorded in the Guacolda island in the Pacific Ocean (28°S) (<xref ref-type="bibr" rid="B29">Kulzer 1958</xref>; <xref ref-type="bibr" rid="B39">Peña 1966</xref>) (<xref ref-type="fig" rid="F8">Fig. 29</xref>).</p></tp:treatment-sec><tp:treatment-sec sec-type="New records"><title>New records.</title><p>We present a new record of <italic><tp:taxon-name>Praocis argentina</tp:taxon-name></italic> Kulzer for the Atlantic coast in Argentina, the isthmus of Peninsula Valdés, 42°30'S.</p></tp:treatment-sec><tp:treatment-sec sec-type="Diversity"><title>Diversity.</title><p>This subgenus contains 23 species (<xref ref-type="bibr" rid="B29">Kulzer 1958</xref>; <xref ref-type="bibr" rid="B15">Flores 2007</xref>, <xref ref-type="bibr" rid="B16">2009</xref>) plus 10 species to be described, 33 species in total, with a 43 percent increase in the number of species (<xref ref-type="fig" rid="F10">Fig. 33</xref>).</p></tp:treatment-sec><tp:treatment-sec sec-type="Habitat"><title>Habitat.</title><p>Species of <italic><tp:taxon-name>Praocis (Orthogonoderes)</tp:taxon-name></italic> have diurnal and crepuscular habits, hiding during the night under shrubs or stones. In central Chile they can be observed in coastal dunes stabilized with vegetation or paleodunes, gullies, coastal plains, transverse valleys and Coastal and Andean mountain ranges from sea level to an altitude of 2700 m. In Argentina, Bolivia, Peru, and northern Chile, they occur from 1600 m high altitudinal valleys associated with the Andes mountain range to an altitude of 4200 m in the high Puna plateau, in sandy soils or in clayey, poorly permeable soils (<xref ref-type="bibr" rid="B6">Cortés-Contreras et al. 2013</xref>; collection data FMNH, IADIZA, LEULS, and pers. obs). The only species inhabiting Patagonian steppes, <italic><tp:taxon-name>Praocis (Orthogonoderes) argentina</tp:taxon-name></italic>, is recorded from 1700 m in southern Mendoza to sea level on the Atlantic coast in Argentina (collection data IADIZA, LEULS, and pers. obs.). <italic><tp:taxon-name>Orthogonoderes</tp:taxon-name></italic> is the only subgenus inhabiting both the Pacific and Atlantic coasts of South America (<xref ref-type="fig" rid="F8">Fig. 30</xref>).</p></tp:treatment-sec><tp:treatment-sec sec-type="Species included"><title>Species included.</title><p><italic><tp:taxon-name>Praocis cribrata</tp:taxon-name></italic> Gay &amp; Solier in Solier, 1840; <italic><tp:taxon-name>Praocis adspersa</tp:taxon-name></italic> Germain, 1855; <italic><tp:taxon-name>Praocis depressicollis</tp:taxon-name></italic> Germain, 1855; <italic><tp:taxon-name>Praocis ecostata</tp:taxon-name></italic> Kulzer, 1958; <italic><tp:taxon-name>Praocis subreticulata</tp:taxon-name></italic> Gay &amp; Solier in Solier, 1840; <italic><tp:taxon-name>Praocis dentipes</tp:taxon-name></italic> Germain, 1855; <italic><tp:taxon-name>Praocis pleuroptera</tp:taxon-name></italic> Gay &amp; Solier in Solier, 1840 (= <italic><tp:taxon-name>Praocis convexa</tp:taxon-name></italic> Germain, 1855, synonymy by <xref ref-type="bibr" rid="B15">Flores 2007</xref>); <italic><tp:taxon-name>Praocis plicicollis</tp:taxon-name></italic> Germain, 1855; <italic><tp:taxon-name>Praocis laevicollis</tp:taxon-name></italic> Philippi &amp; Philippi, 1864 (= <italic><tp:taxon-name>Praocis nitidicollis</tp:taxon-name></italic> Philippi &amp; Philippi, 1864, synonymy by <xref ref-type="bibr" rid="B29">Kulzer 1958</xref>); <italic><tp:taxon-name>Praocis ebenina</tp:taxon-name></italic> Germain, 1855; <italic><tp:taxon-name>Praocis picipes</tp:taxon-name></italic> Germain, 1855 (= <italic><tp:taxon-name>Praocis consobrina</tp:taxon-name></italic> Philippi &amp; Philippi, 1864, synonymy by <xref ref-type="bibr" rid="B29">Kulzer 1958</xref>) (= <italic><tp:taxon-name>Praocis rotundicollis</tp:taxon-name></italic> Philippi &amp; Philippi, 1864, synonymy by <xref ref-type="bibr" rid="B29">Kulzer 1958</xref>); <italic><tp:taxon-name>Praocis costipennis</tp:taxon-name></italic> Solier, 1851; <italic><tp:taxon-name>Praocis rugata</tp:taxon-name></italic> Gay &amp; Solier in Solier, 1840; <italic><tp:taxon-name>Praocis punctata</tp:taxon-name></italic> Gay &amp; Solier in Solier, 1840; <italic><tp:taxon-name>Praocis rotundata</tp:taxon-name></italic> Lacordaire, 1830 (= <italic><tp:taxon-name>Praocis soror</tp:taxon-name></italic> Kulzer, 1958, synonymy by <xref ref-type="bibr" rid="B19">Flores and Pizarro-Araya 2010</xref>); <italic><tp:taxon-name>Praocis variolosa</tp:taxon-name></italic> Erichson, 1834; <italic><tp:taxon-name>Praocis variolosa laxepunctata</tp:taxon-name></italic> Kulzer, 1958; <italic><tp:taxon-name>Praocis penai</tp:taxon-name></italic> Kulzer, 1958 (incorrect original spelling: <italic>peñai</italic>, Article 32.5 <xref ref-type="bibr" rid="B26">ICZN 1999</xref>); <italic><tp:taxon-name>Praocis chilensis</tp:taxon-name></italic> (Gray, 1832); <italic><tp:taxon-name>Praocis insularis</tp:taxon-name></italic> Kulzer, 1958; <italic><tp:taxon-name>Praocis tibiella</tp:taxon-name></italic> Kulzer, 1958; <italic><tp:taxon-name>Praocis argentina</tp:taxon-name></italic> Kulzer, 1962; <italic><tp:taxon-name>Praocis magnoi</tp:taxon-name></italic> Molinari, 1969.</p></tp:treatment-sec><tp:treatment-sec><!--Section generated to contain objects referenced in tp:taxon-treatment.--><fig id="F4" position="float" orientation="portrait"><label>Figures 11–14.</label><caption><p>Dorsal view of <italic><tp:taxon-name>Praocis</tp:taxon-name></italic> species. <bold>11</bold> <italic><tp:taxon-name>Praocis (Hemipraocis) sellata peninsularis</tp:taxon-name></italic>, holotype (reproduced from <xref ref-type="bibr" rid="B21">Flores et al. 2011</xref>) <bold>12</bold> <italic><tp:taxon-name>Praocis (Praonoda) bicarinata</tp:taxon-name></italic> <bold>13</bold> <italic><tp:taxon-name>Praocis (Orthogonoderes) ecostata</tp:taxon-name></italic>, holotype <bold>14</bold> <italic><tp:taxon-name>Praocis (Praocida) montana</tp:taxon-name></italic>, holotype (previously published in <xref ref-type="bibr" rid="B16">Flores 2009</xref>, Zootaxa 1985: Fig. 9; copyright Magnolia Press, reproduced with permission).</p></caption><graphic xmlns:xlink="http://www.w3.org/1999/xlink" xlink:href="zookeys-415-053-g004.jpg" position="float" orientation="portrait" xlink:type="simple"/></fig><fig id="F8" position="float" orientation="portrait"><label>Figures 27–30.</label><caption><p><bold>27</bold> Distribution area of the subgenus <italic><tp:taxon-name>Praocis (Praonoda)</tp:taxon-name></italic> <bold>28</bold> Southern Santa Cruz (Argentina), habitat of <italic><tp:taxon-name>Praocis (Praonoda) bicarinata</tp:taxon-name></italic> <bold>29</bold> Distribution area of the subgenus <italic><tp:taxon-name>Praocis (Orthogonoderes)</tp:taxon-name></italic> <bold>30</bold> Choros Bajos, (Coquimbo Region, Chile), habitat of <italic><tp:taxon-name>Praocis (Orthogonoderes) chilensis</tp:taxon-name></italic>.</p></caption><graphic xmlns:xlink="http://www.w3.org/1999/xlink" xlink:href="zookeys-415-053-g008.jpg" position="float" orientation="portrait" xlink:type="simple"/></fig><fig id="F10" position="float" orientation="portrait"><label>Figure 33.</label><caption><p>Diversity of the subgenera of <italic><tp:taxon-name>Praocis</tp:taxon-name></italic>. Current number of species (dotted); number of species to be described or recently described (grey) and percentage of increasing of species for each subgenus (black).</p></caption><graphic xmlns:xlink="http://www.w3.org/1999/xlink" xlink:href="zookeys-415-053-g010.jpg" position="float" orientation="portrait" xlink:type="simple"/></fig></tp:treatment-sec><ref-list><ref id="B21"><mixed-citation xmlns:xlink="http://www.w3.org/1999/xlink" xlink:type="simple"><person-group><name name-style="western"><surname>Flores</surname><given-names>GE</given-names></name><name name-style="western"><surname>Carrara</surname><given-names>R</given-names></name><name name-style="western"><surname>Cheli</surname><given-names>GH</given-names></name></person-group> (<year>2011</year>) <article-title>Three new Praociini (Coleoptera: Tenebrionidae) from Peninsula Valdés (Argentina), with zoogeographical and ecological remarks.</article-title><source>Zootaxa</source><volume>2965</volume>: <fpage>39</fpage>−<lpage>50</lpage>.</mixed-citation></ref><ref id="B16"><mixed-citation xmlns:xlink="http://www.w3.org/1999/xlink" xlink:type="simple"><person-group><name name-style="western"><surname>Flores</surname><given-names>GE</given-names></name></person-group> (<year>2009</year>) <article-title>Revision of some types of the South American tribes Nycteliini, Praocini, and Scotobiini (Coleoptera: Tenebrionidae), with new synonymies.</article-title><source>Zootaxa</source><volume>1985</volume>: <fpage>21</fpage>–<lpage>33</lpage>.</mixed-citation></ref><ref id="B29"><mixed-citation xmlns:xlink="http://www.w3.org/1999/xlink" xlink:type="simple"><person-group><name name-style="western"><surname>Kulzer</surname><given-names>H</given-names></name></person-group> (<year>1958</year>) <article-title>Monographie der südamerikanischen Tribus Praocini (Col.) (16 Beitrag zur Kenntnis der Tenebrioniden).</article-title><source>Entomologische Arbeiten aus dem Museum George Frey</source><volume>9</volume>: <fpage>1</fpage>–<lpage>105</lpage>.</mixed-citation></ref><ref id="B37"><mixed-citation xmlns:xlink="http://www.w3.org/1999/xlink" xlink:type="simple"><person-group><name name-style="western"><surname>Morrone</surname><given-names>JJ</given-names></name></person-group> (<year>2006</year>) <article-title>Biogeographic areas and transition zones of Latin America and the Caribbean islands based on panbiogeographic and cladistics analyses of the entomofauna.</article-title><source>Annual Review of Entomology</source><volume>51</volume>: <fpage>467</fpage>–<lpage>494</lpage>. doi: <ext-link ext-link-type="doi" xlink:href="10.1146/annurev.ento.50.071803.130447" xlink:type="simple">10.1146/annurev.ento.50.071803.130447</ext-link></mixed-citation></ref><ref id="B39"><mixed-citation xmlns:xlink="http://www.w3.org/1999/xlink" xlink:type="simple"><person-group><name name-style="western"><surname>Peña</surname><given-names>LE</given-names></name></person-group> (<year>1966</year>) <article-title>Catálogo de los Tenebrionidae (Coleoptera) de Chile.</article-title><source>Entomologische Arbeiten aus dem Museum George Frey</source><volume>17</volume>: <fpage>397</fpage>–<lpage>453</lpage>.</mixed-citation></ref><ref id="B15"><mixed-citation xmlns:xlink="http://www.w3.org/1999/xlink" xlink:type="simple"><person-group><name name-style="western"><surname>Flores</surname><given-names>GE</given-names></name></person-group> (<year>2007</year>) <article-title>New synonymies and lectotype designations in the Neotropical tribes Nycteliini, Praocini, and Scotobiini (Coleoptera: Tenebrionidae).</article-title><source>Annales Zoologici</source><volume>57</volume>: <fpage>409</fpage>–<lpage>426</lpage>.</mixed-citation></ref><ref id="B6"><mixed-citation xmlns:xlink="http://www.w3.org/1999/xlink" xlink:type="simple"><person-group><name name-style="western"><surname>Cortés-Contreras</surname><given-names>M</given-names></name><name name-style="western"><surname>Pizarro-Araya</surname><given-names>J</given-names></name><name name-style="western"><surname>Alfaro</surname><given-names>FM</given-names></name><name name-style="western"><surname>Cepeda-Pizarro</surname><given-names>J</given-names></name></person-group> (<year>2013</year>) <article-title>Coleópteros epigeos (Insecta: Coleoptera) asociados a ecotopos dunarios de la cordillera de la costa de Chile.</article-title><source>IDESIA (Chile)</source><volume>31</volume>: <fpage>95</fpage>–<lpage>101</lpage>. doi: <ext-link ext-link-type="doi" xlink:href="10.4067/S0718-34292013000400013" xlink:type="simple">10.4067/S0718-34292013000400013</ext-link></mixed-citation></ref><ref id="B19"><mixed-citation xmlns:xlink="http://www.w3.org/1999/xlink" xlink:type="simple"><person-group><name name-style="western"><surname>Flores</surname><given-names>GE</given-names></name><name name-style="western"><surname>Pizarro-Araya</surname><given-names>J</given-names></name></person-group> (<year>2010</year>) <article-title>Two new synonymies in the genus <italic>Praocis</italic> (Coleoptera: Tenebrionidae).</article-title><source>Zootaxa</source><volume>2386</volume>: <fpage>65</fpage>–<lpage>68</lpage>.</mixed-citation></ref><ref id="B26"><mixed-citation xmlns:xlink="http://www.w3.org/1999/xlink" xlink:type="simple"><person-group><name name-style="western"><surname>ICZN</surname></name></person-group> (<year>1999</year>) <source>International Code of Zoological Nomenclature</source>. <edition>Fourth Edition</edition>. <comment>Adopted by the International Union of Biological Sciences</comment>. <publisher-name>International trust for Zoological Nomenclature</publisher-name>, <publisher-loc>London</publisher-loc>, <size units="page">xxix + 306 pp</size>.</mixed-citation></ref></ref-list></tp:taxon-treatment>
