# Supplementary material for: Towards a revision of the South American genus Praocis Eschscholtz (Coleoptera, Tenebrionidae), with estimation of the diversity of each subgenus
Source: Zookeys. 2014 Jun 12;(415):53–80. doi: 10.3897/zookeys.415.6656 (PMC4089820; doi:10.3897/zookeys.415.6656)
Supplement: XML Treatment for Praocis (Praocida) [file zookeys.415.6656-treatment10.xml]

<!DOCTYPE tp:taxon-treatment
  PUBLIC "-//TaxonX//DTD Taxonomic Treatment Publishing DTD v0 20100105//EN" "tax-treatment-NSO.dtd">
<tp:taxon-treatment xmlns:tp="http://www.plazi.org/taxpub"><tp:treatment-meta><mixed-citation publication-type="journal"><person-group><name><surname>Flores</surname><given-names>Gustavo E.</given-names></name><name><surname>Pizarro-Araya</surname><given-names>Jaime</given-names></name></person-group><article-title>Towards a revision of the South American genus <italic>Praocis</italic> Eschscholtz (Coleoptera, Tenebrionidae), with estimation of the diversity of each subgenus</article-title><source>Zookeys</source><day>12</day><month>6</month><year>2014</year><volume>2014</volume><issue>415</issue><fpage>53</fpage><lpage>80</lpage><pub-id pub-id-type="doi">10.3897/zookeys.415.6656</pub-id></mixed-citation></tp:treatment-meta><tp:nomenclature><label>(9) Subgenus</label><tp:taxon-name>
                        <tp:taxon-name-part taxon-name-part-type="genus">Praocis</tp:taxon-name-part>
                        (<tp:taxon-name-part taxon-name-part-type="subgenus">Praocida</tp:taxon-name-part>)
                        <object-id xmlns:xlink="http://www.w3.org/1999/xlink" content-type="zoobank" xlink:type="simple">http://zoobank.org/4B6EC138-1D93-4567-BB66-E3A6B1FC4593</object-id>
                    </tp:taxon-name><tp:taxon-authority>Flores &amp; Pizarro-Araya</tp:taxon-authority><tp:taxon-status xmlns:xlink="http://www.w3.org/1999/xlink" xlink:type="simple">subgen. n.</tp:taxon-status><xref ref-type="fig" rid="F4">Figs 14</xref><xref ref-type="fig" rid="F9">, 31–32</xref></tp:nomenclature><tp:treatment-sec sec-type="Type species"><title>Type species.</title><p><italic><tp:taxon-name>Praocis zischkai</tp:taxon-name></italic> Kulzer, 1958, present designation.</p><!--PageBreak--></tp:treatment-sec><tp:treatment-sec sec-type="Diagnosis"><title>Diagnosis.</title><p>Clypeus with anterior margin extending beyond to lateral expansion of frons, width of anterior margin not exceeding half the interocular width, clypeal suture as a horizontal groove not covered by frons, clypeus lower than frons; antennomere 9 longer than antennomere 10, antennomere 11 longer than antennomere 10; apical tomentose sensory patches on antennomere 10 in two areas subequal in size, on antennomere 11 on distal third; prosternum without a narrow edge on anterior margin; <!--PageBreak-->lateral margin of elytron well defined; ventral surface of profemora without a row of setae on anterior edge, protibiae explanate.</p></tp:treatment-sec><tp:treatment-sec sec-type="Distribution"><title>Distribution.</title><p>Species of <italic><tp:taxon-name>Praocis (Praocida)</tp:taxon-name></italic> inhabit southern Peru, central and southern Bolivia and northern Argentina. They occur from 12°South (Cuzco, Peru) to 31°South in Cordoba (northern Argentina), in the biogeographic provinces of Puna, Chaco, and Pampa (<xref ref-type="bibr" rid="B37">Morrone 2006</xref>) (<xref ref-type="fig" rid="F9">Fig. 31</xref>). <italic><tp:taxon-name>Praocida</tp:taxon-name></italic> is the only subgenus of <italic><tp:taxon-name>Praocis</tp:taxon-name></italic> inhabiting the biogeographic province of Chaco.</p></tp:treatment-sec><tp:treatment-sec sec-type="New records"><title>New records.</title><p>We present a new record of <italic><tp:taxon-name>Praocis (Praocida) teniucosta</tp:taxon-name></italic> Kulzer for the mountains in South Buenos Aires province (38°S).</p></tp:treatment-sec><tp:treatment-sec sec-type="Diversity"><title>Diversity.</title><p>This subgenus contains 4 species (<xref ref-type="bibr" rid="B29">Kulzer 1958</xref>; <xref ref-type="bibr" rid="B16">Flores 2009</xref>) plus 3 species to be described, 7 species in total, with a 75 percent increase in number of species (<xref ref-type="fig" rid="F10">Fig. 33</xref>).</p></tp:treatment-sec><tp:treatment-sec sec-type="Habitat"><title>Habitat.</title><p>Species of <italic><tp:taxon-name>Praocis (Praocida)</tp:taxon-name></italic> have nocturnal habits, hiding during the day under shrubs, stones or logs in clayey, poorly permeable soils. They occur from 1200 m in the Chacoan forest to an altitude of 4000 m in Puna (collection data FMNH, IADIZA and pers. obs.) (<xref ref-type="fig" rid="F9">Fig. 32</xref>).</p></tp:treatment-sec><tp:treatment-sec sec-type="Species included"><title>Species included.</title><p><italic><tp:taxon-name>Praocis tenuicosta</tp:taxon-name></italic> Kulzer, 1958; <italic><tp:taxon-name>Praocis zischkai</tp:taxon-name></italic> Kulzer, 1958; <italic><tp:taxon-name>Praocis kuscheli</tp:taxon-name></italic> Kulzer, 1958; <italic><tp:taxon-name>Praocis montana</tp:taxon-name></italic> Kulzer, 1958 (= <italic><tp:taxon-name>Praocis baloghi</tp:taxon-name></italic> Marcuzzi, 2001, synonymy by <xref ref-type="bibr" rid="B16">Flores 2009</xref>).</p></tp:treatment-sec><tp:treatment-sec sec-type="Species of Praocis incertae sedis"><title>Species of <italic><tp:taxon-name>Praocis</tp:taxon-name></italic> incertae sedis.</title><p><italic><tp:taxon-name>Praocis pentagona</tp:taxon-name></italic> Lacordaire, 1830; <italic><tp:taxon-name>Praocis squalida</tp:taxon-name></italic> Lacordaire, 1830; <italic><tp:taxon-name>Praocis silphoides</tp:taxon-name></italic> Lacordaire, 1830; <italic><tp:taxon-name>Praocis spinipes</tp:taxon-name></italic> Laporte, 1840; <italic><tp:taxon-name>Praocis hirticollis</tp:taxon-name></italic> Laporte, 1840. Type material belonging to these five species is missing (<xref ref-type="bibr" rid="B29">Kulzer 1958</xref>; <xref ref-type="bibr" rid="B19">Flores and Pizarro-Araya 2010</xref>) and the original descriptions do not provide information for the subgeneric assignment.</p><!--PageBreak--><!--PageBreak--></tp:treatment-sec><tp:treatment-sec><!--Section generated to contain objects referenced in tp:taxon-treatment.--><fig id="F4" position="float" orientation="portrait"><label>Figures 11–14.</label><caption><p>Dorsal view of <italic><tp:taxon-name>Praocis</tp:taxon-name></italic> species. <bold>11</bold> <italic><tp:taxon-name>Praocis (Hemipraocis) sellata peninsularis</tp:taxon-name></italic>, holotype (reproduced from <xref ref-type="bibr" rid="B21">Flores et al. 2011</xref>) <bold>12</bold> <italic><tp:taxon-name>Praocis (Praonoda) bicarinata</tp:taxon-name></italic> <bold>13</bold> <italic><tp:taxon-name>Praocis (Orthogonoderes) ecostata</tp:taxon-name></italic>, holotype <bold>14</bold> <italic><tp:taxon-name>Praocis (Praocida) montana</tp:taxon-name></italic>, holotype (previously published in <xref ref-type="bibr" rid="B16">Flores 2009</xref>, Zootaxa 1985: Fig. 9; copyright Magnolia Press, reproduced with permission).</p></caption><graphic xmlns:xlink="http://www.w3.org/1999/xlink" xlink:href="zookeys-415-053-g004.jpg" position="float" orientation="portrait" xlink:type="simple"/></fig><fig id="F9" position="float" orientation="portrait"><label>Figures 31–32.</label><caption><p><bold>31</bold> Distribution area of the subgenus <italic><tp:taxon-name>Praocis (Praocida)</tp:taxon-name></italic> <bold>32</bold> Capilla del Monte (Córdoba, Argentina), habitat of <italic><tp:taxon-name>Praocis (Praocida) teniucosta</tp:taxon-name></italic> (Photo by Liliana Arguello).</p></caption><graphic xmlns:xlink="http://www.w3.org/1999/xlink" xlink:href="zookeys-415-053-g009.jpg" position="float" orientation="portrait" xlink:type="simple"/></fig><fig id="F10" position="float" orientation="portrait"><label>Figure 33.</label><caption><p>Diversity of the subgenera of <italic><tp:taxon-name>Praocis</tp:taxon-name></italic>. Current number of species (dotted); number of species to be described or recently described (grey) and percentage of increasing of species for each subgenus (black).</p></caption><graphic xmlns:xlink="http://www.w3.org/1999/xlink" xlink:href="zookeys-415-053-g010.jpg" position="float" orientation="portrait" xlink:type="simple"/></fig></tp:treatment-sec><ref-list><ref id="B21"><mixed-citation xmlns:xlink="http://www.w3.org/1999/xlink" xlink:type="simple"><person-group><name name-style="western"><surname>Flores</surname><given-names>GE</given-names></name><name name-style="western"><surname>Carrara</surname><given-names>R</given-names></name><name name-style="western"><surname>Cheli</surname><given-names>GH</given-names></name></person-group> (<year>2011</year>) <article-title>Three new Praociini (Coleoptera: Tenebrionidae) from Peninsula Valdés (Argentina), with zoogeographical and ecological remarks.</article-title><source>Zootaxa</source><volume>2965</volume>: <fpage>39</fpage>−<lpage>50</lpage>.</mixed-citation></ref><ref id="B16"><mixed-citation xmlns:xlink="http://www.w3.org/1999/xlink" xlink:type="simple"><person-group><name name-style="western"><surname>Flores</surname><given-names>GE</given-names></name></person-group> (<year>2009</year>) <article-title>Revision of some types of the South American tribes Nycteliini, Praocini, and Scotobiini (Coleoptera: Tenebrionidae), with new synonymies.</article-title><source>Zootaxa</source><volume>1985</volume>: <fpage>21</fpage>–<lpage>33</lpage>.</mixed-citation></ref><ref id="B37"><mixed-citation xmlns:xlink="http://www.w3.org/1999/xlink" xlink:type="simple"><person-group><name name-style="western"><surname>Morrone</surname><given-names>JJ</given-names></name></person-group> (<year>2006</year>) <article-title>Biogeographic areas and transition zones of Latin America and the Caribbean islands based on panbiogeographic and cladistics analyses of the entomofauna.</article-title><source>Annual Review of Entomology</source><volume>51</volume>: <fpage>467</fpage>–<lpage>494</lpage>. doi: <ext-link ext-link-type="doi" xlink:href="10.1146/annurev.ento.50.071803.130447" xlink:type="simple">10.1146/annurev.ento.50.071803.130447</ext-link></mixed-citation></ref><ref id="B29"><mixed-citation xmlns:xlink="http://www.w3.org/1999/xlink" xlink:type="simple"><person-group><name name-style="western"><surname>Kulzer</surname><given-names>H</given-names></name></person-group> (<year>1958</year>) <article-title>Monographie der südamerikanischen Tribus Praocini (Col.) (16 Beitrag zur Kenntnis der Tenebrioniden).</article-title><source>Entomologische Arbeiten aus dem Museum George Frey</source><volume>9</volume>: <fpage>1</fpage>–<lpage>105</lpage>.</mixed-citation></ref><ref id="B19"><mixed-citation xmlns:xlink="http://www.w3.org/1999/xlink" xlink:type="simple"><person-group><name name-style="western"><surname>Flores</surname><given-names>GE</given-names></name><name name-style="western"><surname>Pizarro-Araya</surname><given-names>J</given-names></name></person-group> (<year>2010</year>) <article-title>Two new synonymies in the genus <italic>Praocis</italic> (Coleoptera: Tenebrionidae).</article-title><source>Zootaxa</source><volume>2386</volume>: <fpage>65</fpage>–<lpage>68</lpage>.</mixed-citation></ref></ref-list></tp:taxon-treatment>
